# Supplementary material for: Massive gene presence-absence variation shapes an open pan-genome in the Mediterranean mussel
Source: Genome Biol. 2020 Nov 10;21:275. doi: 10.1186/s13059-020-02180-3 (PMC7653742; doi:10.1186/s13059-020-02180-3)
Supplement: Supplementary file 2 — Additional file 2. Large supplementary tables. This file includes Table S1, Table S3, Table S4, Table S6, Table S16, Table S17, Table S18, Table S19, Table S20, Table S21, Table S22, Table S23, Table S24, Table S25, Table S26, Table S27, Table S28, Table S29, Table S30, Table S31, Table S32, Table S33, Table S34, Table S40, Table S52, Table S53, Table S54, Table S55, Table S56 and Table S57. [file 13059_2020_2180_MOESM2_ESM.xlsx]

## Sheet: Table S1
Specimen	species	developmental stage	sex	tissue of origin	collection date	collected by	geographic location (country and sea)	geographic location (region and locality)
Lola	Mytilus galloprovincialis	adult	female	Mantle/hemocytes	2012-10-25	Rebeca Moreira	Spain, Atlantic Ocean	Galicia, Vigo (Ría de Vigo) 42°15'54.8"N 8°43'42.5"W
galF1	Mytilus galloprovincialis	adult	female	Mantle	2016-12-13	Rebeca Moreira	Spain, Atlantic Ocean	Galicia, Vigo (Ría de Vigo) 42°15'54.8"N 8°43'42.5"W
galF2	Mytilus galloprovincialis	adult	female	Mantle	2016-12-13	Rebeca Moreira	Spain, Atlantic Ocean	Galicia, Vigo (Ría de Vigo) 42°15'54.8"N 8°43'42.5"W
galF3	Mytilus galloprovincialis	adult	female	Mantle	2016-12-13	Rebeca Moreira	Spain, Atlantic Ocean	Galicia, Vigo (Ría de Vigo) 42°15'54.8"N 8°43'42.5"W
galM1	Mytilus galloprovincialis	adult	male	Mantle/gills	2016-12-13	Rebeca Moreira	Spain, Atlantic Ocean	Galicia, Vigo (Ría de Vigo) 42°15'54.8"N 8°43'42.5"W
galM2	Mytilus galloprovincialis	adult	male	Mantle	2016-12-13	Rebeca Moreira	Spain, Atlantic Ocean	Galicia, Vigo (Ría de Vigo) 42°15'54.8"N 8°43'42.5"W
galM3	Mytilus galloprovincialis	adult	male	Mantle	2016-12-13	Rebeca Moreira	Spain, Atlantic Ocean	Galicia, Vigo (Ría de Vigo) 42°15'54.8"N 8°43'42.5"W
galM6	Mytilus galloprovincialis	adult	male	Mantle	2017-05-16	Rebeca Moreira	Spain, Atlantic Ocean	Galicia, Vigo (Ría de Vigo) 42°15'54.8"N 8°43'42.5"W
galM11	Mytilus galloprovincialis	adult	male	Mantle	2017-05-16	Rebeca Moreira	Spain, Atlantic Ocean	Galicia, Vigo (Ría de Vigo) 42°15'54.8"N 8°43'42.5"W
itaF1	Mytilus galloprovincialis	adult	female	Mantle	2016-11-28	Paola Venier	Italy, Adriatic Sea	Emilia-Romagna, Goro (Sacca di Goro) 44°43'07.2"N 12°19'32.4"E
itaF2	Mytilus galloprovincialis	adult	female	Mantle	2016-11-28	Paola Venier	Italy, Adriatic Sea	Emilia-Romagna, Goro (Sacca di Goro) 44°43'07.2"N 12°19'32.4"E
itaF3	Mytilus galloprovincialis	adult	female	Mantle	2016-11-28	Paola Venier	Italy, Adriatic Sea	Emilia-Romagna, Goro (Sacca di Goro) 44°43'07.2"N 12°19'32.4"E
itaM1	Mytilus galloprovincialis	adult	male	Mantle/gills	2016-11-28	Paola Venier	Italy, Adriatic Sea	Emilia-Romagna, Goro (Sacca di Goro) 44°43'07.2"N 12°19'32.4"E
itaM2	Mytilus galloprovincialis	adult	male	Mantle	2016-11-28	Paola Venier	Italy, Adriatic Sea	Emilia-Romagna, Goro (Sacca di Goro) 44°43'07.2"N 12°19'32.4"E
itaM3	Mytilus galloprovincialis	adult	male	Mantle	2016-11-28	Paola Venier	Italy, Adriatic Sea	Emilia-Romagna, Goro (Sacca di Goro) 44°43'07.2"N 12°19'32.4"E

## Sheet: Table S3
		Contigs				Scaffolds
Assemblies		Length (bp)	N50 (bp)	N90 (bp)		Length (bp)	N50 (bp)	N90 (bp)
Fosmid Pool Contigs (ASM)*		1064323045	1700	360		1064323045	1700	360
Complementary WGS Contigs (ASM)*		90349561	931	262		90349561	931	262
Gathered Assemblies*		1154672606	1613	348		1154672606	1613	348
Hybrid Assembly (DBG2OLC)*		1190813195	57407	21520		1190813195	57407	21520
Contaminated Assembly		1192690231	57502	21569		1231747335	148231	42961
De-contaminated Contigs		1192695633	57491	21566		1231752881	148231	42951
mg5		1253359239	65899	24387		1274127908	147432	43413
mg8		1252708330	71421	25435		1273290731	147242	43402
mg9		1252708330	71421	25435		1273533731	151429	43917
mg10		1252565785	71421	25434		1282208009	207642	57704
*These are contig assemblies, thus there is no difference in contiguity with scaffold

## Sheet: Table S4
	CEGMAv2.5			BUSCO Complete Genes*			BUSCO Incomplete Genes*
Assembly	%Complete	%Complete+Partial		%Single-Copy	%Duplicated		%Fragmented	%Missing
mg4	81.85	95.56		74	23		1.6	23
mg5	64.52	83.06		65	6.7		9.9	24
mg7	69.76	86.20		69	9		8.1	21
mg8	70.16	86.29		69	9		8.5	21
mg10	70.97	85.89		70	8.5		8.8	20
*inference based on Eukaryotic universal single-copy orthologs

## Sheet: Table S6
quesry sequence ID	bitscore	Best BLAST hit	% indentity	HSP length	e-value	Hit species name	Hit details
mg10_s00006	658	XM_014808179	83356	751	0	Priapulus caudatus	PREDICTED: Priapulus caudatus cAMP-dependent protein kinase catalytic subunit-like (LOC106806294), transcript variant X1, mRNA
mg10_s00006	658	XM_014808180	83356	751	0	Priapulus caudatus	PREDICTED: Priapulus caudatus cAMP-dependent protein kinase catalytic subunit-like (LOC106806294), transcript variant X2, mRNA
mg10_s04532	183	XM_014810365	82692	208	1.30E-39	Priapulus caudatus	PREDICTED: Priapulus caudatus zygotic DNA replication licensing factor mcm3-like (LOC106807874), mRNA
mg10_s04711	429	XM_014812863	89881	336	1.57E-113	Priapulus caudatus	PREDICTED: Priapulus caudatus peroxisomal sarcosine oxidase-like (LOC106809692), mRNA

## Sheet: Table S16
Raw enrichment rates for Mytilus-specific duplications
GO term	description	category*	p-value
GO:0005515	protein binding	MF	6.07517e-19		*BP: biological process; MF: molecular function; CC: cellular process
GO:0005615	extracellular space	CC	5.07472e-16
GO:0006364	rRNA processing	BP	3.45117e-14
GO:0005829	cytosol	CC	3.20101e-13
GO:0004518	nuclease activity	MF	1.70065e-12
GO:0005576	extracellular region	CC	2.23648e-12
GO:0005529	carbohydrate binding	MF	6.33099e-12
GO:0007165	signal transduction	BP	1.35695e-11
GO:0005634	nucleus	CC	5.95659e-11
GO:0044822	RNA binding	MF	6.06207e-10
GO:0045087	innate immune response	BP	7.64899e-10
GO:0005102	receptor binding	MF	1.79276e-09
GO:0043565	sequence-specific DNA binding	MF	4.72982e-08
GO:0004888	transmembrane signaling receptor activity	MF	6.15531e-08
GO:0031018	endocrine pancreas development	BP	7.07847e-08
GO:0006397	mRNA processing	BP	2.57493e-07
GO:0005730	nucleolus	CC	3.87169e-07
GO:0005581	collagen trimer	CC	5.0125e-07
GO:0006414	translational elongation	BP	6.47711e-07
GO:0030246	carbohydrate binding	MF	1.19934e-06
GO:0008061	chitin binding	MF	1.20327e-06
GO:0005654	nucleoplasm	CC	1.20327e-06
GO:0022008	neurogenesis	BP	1.20327e-06
GO:0016021	integral component of membrane	CC	1.55191e-06
GO:0000184	nuclear-transcribed mRNA catabolic process, nonsense-mediated decay	BP	1.76428e-06
GO:0006614	SRP-dependent cotranslational protein targeting to membrane	BP	1.89013e-06
GO:0008380	RNA splicing	BP	5.95347e-06
GO:0005096	GTPase activator activity	MF	7.4113e-06
GO:0004190	aspartic-type endopeptidase activity	MF	1.15587e-05
GO:0004674	protein serine/threonine kinase activity	MF	1.2211e-05
GO:0003723	RNA binding	MF	2.51843e-05
GO:0015074	DNA integration	BP	2.65702e-05
GO:0006956	complement activation	BP	3.25086e-05
GO:0009986	cell surface	CC	3.55846e-05
GO:0008021	synaptic vesicle	CC	4.43911e-05
GO:0006366	transcription from RNA polymerase II promoter	BP	4.99061e-05
GO:0005509	calcium ion binding	MF	7.2719e-05
GO:0002181	cytoplasmic translation	BP	9.02478e-05
GO:0006413	translational initiation	BP	9.02478e-05
GO:0051297	centrosome cycle	BP	0.000143132
GO:0043654	recognition of apoptotic cell	BP	0.000161421
GO:0003823	antigen binding	MF	0.000170062
GO:2001065	mannan binding	MF	0.000170062
GO:0001867	complement activation, lectin pathway	BP	0.000170062
GO:0045121	membrane raft	CC	0.000173632
GO:0004523	RNA-DNA hybrid ribonuclease activity	MF	0.000209591
GO:0005892	acetylcholine-gated channel complex	CC	0.000260373
GO:0043433	negative regulation of sequence-specific DNA binding transcription factor activity	BP	0.000260373
GO:0008134	transcription factor binding	MF	0.000264465
GO:0008228	opsonization	BP	0.000284745
GO:0006415	translational termination	BP	0.000295796
GO:0003735	structural constituent of ribosome	MF	0.000315226
GO:0012505	endomembrane system	CC	0.000315226
GO:0004872	receptor activity	MF	0.000439364
GO:0006412	translation	BP	0.000495619
GO:0070424	regulation of nucleotide-binding oligomerization domain containing signaling pathway	BP	0.000514121
GO:0045892	negative regulation of transcription, DNA-templated	BP	0.000516916
GO:0035666	TRIF-dependent toll-like receptor signaling pathway	BP	0.000530617
GO:0006066	alcohol metabolic process	BP	0.000531027
GO:0005840	ribosome	CC	0.000548481
GO:0000462	maturation of SSU-rRNA from tricistronic rRNA transcript (SSU-rRNA, 5,8S rRNA, LSU-rRNA)	BP	0.000548481
GO:0004867	serine-type endopeptidase inhibitor activity	MF	0.000572703
GO:0042346	positive regulation of NF-kappaB import into nucleus	BP	0.000812287
GO:0072562	blood microparticle	CC	0.000815174
GO:0016525	negative regulation of angiogenesis	BP	0.00081688
GO:0006308	DNA catabolic process	BP	0.000856921
GO:0051287	NAD binding	MF	0.000928827
GO:0005044	scavenger receptor activity	MF	0.000960305
GO:0043394	proteoglycan binding	MF	0.000998643

## Sheet: Table S17
Raw enrichment rates for Mytilida-specific duplications
GO term	description	category*	p-value
GO:0005515	protein binding	MF	2.41687e-99		*BP: biological process; MF: molecular function; CC: cellular process
GO:0005634	nucleus	CC	3.77452e-45
GO:0005654	nucleoplasm	CC	1.77473e-40
GO:0005576	extracellular region	CC	7.90119e-38
GO:0005615	extracellular space	CC	4.42392e-35
GO:0016021	integral component of membrane	CC	4.37617e-33
GO:0007165	signal transduction	BP	1.34477e-32
GO:0005737	cytoplasm	CC	9.63996e-31
GO:0022008	neurogenesis	BP	4.62532e-27
GO:0005581	collagen trimer	CC	2.0269e-25
GO:0005829	cytosol	CC	1.55214e-24
GO:0006412	translation	BP	2.53051e-24
GO:0005739	mitochondrion	CC	5.97587e-24
GO:0044822	RNA binding	MF	4.07411e-23
GO:0000398	mRNA splicing, via spliceosome	BP	1.12491e-22
GO:0005102	receptor binding	MF	1.81273e-22
GO:0003735	structural constituent of ribosome	MF	1.34668e-19
GO:0045087	innate immune response	BP	4.31084e-19
GO:0006364	rRNA processing	BP	2.83889e-18
GO:0003723	RNA binding	MF	8.91286e-18
GO:0005730	nucleolus	CC	1.5615e-17
GO:0008380	RNA splicing	BP	2.82198e-16
GO:0006511	ubiquitin-dependent protein catabolic process	BP	3.70794e-16
GO:0016192	vesicle-mediated transport	BP	7.5124e-16
GO:0006909	phagocytosis	BP	1.82333e-15
GO:0006886	intracellular protein transport	BP	3.29211e-15
GO:0005759	mitochondrial matrix	CC	7.62174e-15
GO:0006350	transcription, DNA-templated	BP	1.02997e-14
GO:0071011	precatalytic spliceosome	CC	1.13573e-14
GO:0005529	carbohydrate binding	MF	4.70669e-14
GO:0005319	lipid transporter activity	MF	7.43704e-14
GO:0006397	mRNA processing	BP	8.77189e-14
GO:0006911	phagocytosis, engulfment	BP	9.72618e-14
GO:0005488	binding	MF	1.4442e-13
GO:0006956	complement activation	BP	2.55733e-13
GO:0071013	catalytic step 2 spliceosome	CC	2.67306e-13
GO:0045121	membrane raft	CC	2.73759e-13
GO:0005681	spliceosomal complex	CC	3.13493e-13
GO:0005524	ATP binding	MF	4.24769e-13
GO:0005509	calcium ion binding	MF	7.13191e-13
GO:0004674	protein serine/threonine kinase activity	MF	1.12792e-12
GO:0032543	mitochondrial translation	BP	2.93026e-12
GO:0005578	proteinaceous extracellular matrix	CC	3.14908e-12
GO:0007155	cell adhesion	BP	3.24057e-12
GO:0019233	sensory perception of pain	BP	3.24057e-12
GO:0003823	antigen binding	MF	5.03138e-12
GO:0001867	complement activation, lectin pathway	BP	5.03138e-12
GO:0005840	ribosome	CC	7.97537e-12
GO:0008228	opsonization	BP	1.43703e-11
GO:0072562	blood microparticle	CC	2.50369e-11
GO:0016032	viral process	BP	4.21612e-11
GO:0045088	regulation of innate immune response	BP	1.14109e-10
GO:0006955	immune response	BP	1.42723e-10
GO:0005230	extracellular ligand-gated ion channel activity	MF	1.74295e-10
GO:2001065	mannan binding	MF	2.50888e-10
GO:0008061	chitin binding	MF	3.04875e-10
GO:0004560	alpha-L-fucosidase activity	MF	3.25921e-10
GO:0004888	transmembrane signaling receptor activity	MF	3.95198e-10
GO:0007052	mitotic spindle organization	BP	4.45268e-10
GO:0007166	cell surface receptor signaling pathway	BP	5.97854e-10
GO:0015031	protein transport	BP	6.905e-10
GO:0005096	GTPase activator activity	MF	1.38763e-09
GO:1990001	inhibition of cysteine-type endopeptidase activity involved in apoptotic process	BP	1.38763e-09
GO:0043654	recognition of apoptotic cell	BP	2.08397e-09
GO:0070852	cell body fiber	CC	2.17183e-09
GO:0005604	basement membrane	CC	2.3348e-09
GO:0006413	translational initiation	BP	2.90309e-09
GO:0007067	mitotic cell cycle	BP	3.14301e-09
GO:0006974	cellular response to DNA damage stimulus	BP	3.16982e-09
GO:0006468	protein phosphorylation	BP	3.99965e-09
GO:0050830	defense response to Gram-positive bacterium	BP	4.41988e-09
GO:0000184	nuclear-transcribed mRNA catabolic process, nonsense-mediated decay	BP	7.27402e-09
GO:0090084	negative regulation of inclusion body assembly	BP	1.17291e-08
GO:0008329	signaling pattern recognition receptor activity	MF	1.2312e-08
GO:0005892	acetylcholine-gated channel complex	CC	1.2312e-08
GO:0070266	necroptotic process	BP	1.89152e-08
GO:0017137	Rab GTPase binding	MF	2.60115e-08
GO:0006308	DNA catabolic process	BP	2.60115e-08
GO:0043027	cysteine-type endopeptidase inhibitor activity involved in apoptotic process	MF	2.84582e-08
GO:0004190	aspartic-type endopeptidase activity	MF	3.21887e-08
GO:0006691	leukotriene metabolic process	BP	3.69049e-08
GO:0016817	hydrolase activity, acting on acid anhydrides	MF	4.41731e-08
GO:0035666	TRIF-dependent toll-like receptor signaling pathway	BP	4.58457e-08
GO:0047915	ganglioside galactosyltransferase activity	MF	5.09845e-08
GO:0005886	plasma membrane	CC	5.09845e-08
GO:0012505	endomembrane system	CC	5.39571e-08
GO:0005525	GTP binding	MF	5.56156e-08
GO:0070126	mitochondrial translational termination	BP	6.01144e-08
GO:0070424	regulation of nucleotide-binding oligomerization domain containing signaling pathway	BP	7.75907e-08
GO:0008218	bioluminescence	BP	9.84461e-08
GO:0070125	mitochondrial translational elongation	BP	9.84461e-08
GO:0006357	regulation of transcription from RNA polymerase II promoter	BP	1.04455e-07
GO:0045449	regulation of transcription, DNA-templated	BP	1.24727e-07
GO:0004004	ATP-dependent RNA helicase activity	MF	1.29286e-07
GO:0046981	beta-1,4-mannosylglycolipid beta-1,3-N-acetylglucosaminyltransferase activity	MF	1.34279e-07
GO:0008314	gurken signaling pathway	BP	1.34279e-07
GO:0043394	proteoglycan binding	MF	1.46883e-07
GO:0039535	regulation of RIG-I signaling pathway	BP	1.46883e-07
GO:0060544	regulation of necroptotic process	BP	1.46883e-07
GO:2000116	regulation of cysteine-type endopeptidase activity	BP	1.46883e-07
GO:0042384	cilium assembly	BP	1.47852e-07
GO:0000122	negative regulation of transcription from RNA polymerase II promoter	BP	1.79107e-07
GO:0005887	integral component of plasma membrane	CC	1.82051e-07
GO:0000082	G1/S transition of mitotic cell cycle	BP	2.13399e-07
GO:0003950	NAD+ ADP-ribosyltransferase activity	MF	2.45378e-07
GO:0006414	translational elongation	BP	2.48289e-07
GO:0031018	endocrine pancreas development	BP	2.48289e-07
GO:0004100	chitin synthase activity	MF	4.77133e-07
GO:0006031	chitin biosynthetic process	BP	4.77133e-07
GO:0034121	regulation of toll-like receptor signaling pathway	BP	4.77133e-07
GO:0000790	nuclear chromatin	CC	5.09917e-07
GO:0004536	deoxyribonuclease activity	MF	5.29347e-07
GO:0016888	endodeoxyribonuclease activity, producing 5'-phosphomonoesters	MF	5.29347e-07
GO:0007271	synaptic transmission, cholinergic	BP	6.22128e-07
GO:0005762	mitochondrial large ribosomal subunit	CC	6.5009e-07
GO:0006415	translational termination	BP	6.5009e-07
GO:0048038	quinone binding	MF	1.08718e-06
GO:0042346	positive regulation of NF-kappaB import into nucleus	BP	1.13109e-06
GO:0043231	intracellular membrane-bounded organelle	CC	1.17547e-06
GO:0018298	protein-chromophore linkage	BP	1.19282e-06
GO:0043087	regulation of GTPase activity	BP	1.27857e-06
GO:0006035	cuticle chitin biosynthetic process	BP	1.38177e-06
GO:0042248	maintenance of polarity of follicular epithelium	BP	1.42664e-06
GO:0051607	defense response to virus	BP	1.58905e-06
GO:0051082	unfolded protein binding	MF	1.6716e-06
GO:0004872	receptor activity	MF	1.80971e-06
GO:0000084	mitotic S phase	BP	1.91841e-06
GO:0035158	regulation of tube diameter, open tracheal system	BP	2.02368e-06
GO:0005875	microtubule associated complex	CC	2.03243e-06
GO:0016573	histone acetylation	BP	2.03243e-06
GO:0048085	adult chitin-containing cuticle pigmentation	BP	2.03583e-06
GO:0003729	mRNA binding	MF	2.53988e-06
GO:0072015	glomerular visceral epithelial cell development	BP	2.54917e-06
GO:0050707	regulation of cytokine secretion	BP	2.62872e-06
GO:0002181	cytoplasmic translation	BP	2.74568e-06
GO:0006004	fucose metabolic process	BP	2.7767e-06
GO:0009986	cell surface	CC	3.00582e-06
GO:0006396	RNA processing	BP	3.1859e-06
GO:0019371	cyclooxygenase pathway	BP	3.30667e-06
GO:0060337	type I interferon signaling pathway	BP	3.30667e-06
GO:0006921	cellular component disassembly involved in execution phase of apoptosis	BP	3.37291e-06
GO:0010939	regulation of necrotic cell death	BP	3.47948e-06
GO:0000151	ubiquitin ligase complex	CC	3.5297e-06
GO:0016787	hydrolase activity	MF	3.79467e-06
GO:0007157	heterophilic cell-cell adhesion via plasma membrane cell adhesion molecules	BP	3.90943e-06
GO:1902443	negative regulation of ripoptosome assembly involved in necroptotic process	BP	4.1317e-06
GO:1902523	positive regulation of protein K63-linked ubiquitination	BP	4.1317e-06
GO:1902527	positive regulation of protein monoubiquitination	BP	4.1317e-06
GO:0006406	mRNA export from nucleus	BP	4.31235e-06
GO:0007095	mitotic G2 DNA damage checkpoint	BP	4.31235e-06
GO:0005044	scavenger receptor activity	MF	4.73491e-06
GO:0042426	choline catabolic process	BP	4.82108e-06
GO:0051301	cell division	BP	4.86223e-06
GO:0007249	I-kappaB kinase/NF-kappaB signaling	BP	5.01455e-06
GO:0008812	choline dehydrogenase activity	MF	5.9506e-06
GO:0007156	homophilic cell adhesion via plasma membrane adhesion molecules	BP	5.9506e-06
GO:1902524	positive regulation of protein K48-linked ubiquitination	BP	5.9506e-06
GO:0006351	transcription, DNA-templated	BP	5.9506e-06
GO:0005743	mitochondrial inner membrane	CC	6.05916e-06
GO:0000281	mitotic cytokinesis	BP	6.14768e-06
GO:0071723	lipopeptide binding	MF	6.26104e-06
GO:0006338	chromatin remodeling	BP	6.64834e-06
GO:0005815	microtubule organizing center	CC	7.21954e-06
GO:0042254	ribosome biogenesis	BP	7.21954e-06
GO:0005814	centriole	CC	7.36832e-06
GO:0030198	extracellular matrix organization	BP	7.40757e-06
GO:0005856	cytoskeleton	CC	7.46219e-06
GO:0001744	optic lobe placode formation	BP	7.46854e-06
GO:0009267	cellular response to starvation	BP	7.50626e-06
GO:0048306	calcium-dependent protein binding	MF	7.52623e-06
GO:0006805	xenobiotic metabolic process	BP	8.14214e-06
GO:0006614	SRP-dependent cotranslational protein targeting to membrane	BP	9.29055e-06
GO:0000462	maturation of SSU-rRNA from tricistronic rRNA transcript (SSU-rRNA, 5.8S rRNA, LSU-rRNA)	BP	1.06041e-05
GO:0001838	embryonic epithelial tube formation	BP	1.27867e-05
GO:0070628	proteasome binding	MF	1.33022e-05
GO:0008316	structural constituent of vitelline membrane	MF	1.36457e-05
GO:0030704	vitelline membrane formation	BP	1.36457e-05
GO:0000381	regulation of alternative mRNA splicing, via spliceosome	BP	1.46991e-05
GO:0008033	tRNA processing	BP	1.46991e-05
GO:0031145	anaphase-promoting complex-dependent catabolic process	BP	1.46991e-05
GO:0008134	transcription factor binding	MF	1.60495e-05
GO:0036057	slit diaphragm	CC	1.63755e-05
GO:0044062	regulation of excretion	BP	1.63755e-05
GO:0006417	regulation of translation	BP	1.71807e-05
GO:0008375	acetylglucosaminyltransferase activity	MF	1.84314e-05
GO:0006283	transcription-coupled nucleotide-excision repair	BP	1.87167e-05
GO:0031047	gene silencing by RNA	BP	1.94602e-05
GO:0004051	arachidonate 5-lipoxygenase activity	MF	2.02967e-05
GO:0016165	linoleate 13S-lipoxygenase activity	MF	2.02967e-05
GO:0002540	leukotriene production involved in inflammatory response	BP	2.02967e-05
GO:0009308	amine metabolic process	BP	2.02967e-05
GO:0032728	positive regulation of interferon-beta production	BP	2.02967e-05
GO:0032757	positive regulation of interleukin-8 production	BP	2.02967e-05
GO:0032836	glomerular basement membrane development	BP	2.02967e-05
GO:0006366	transcription from RNA polymerase II promoter	BP	2.02967e-05
GO:0000502	proteasome complex	CC	2.24656e-05
GO:0031966	mitochondrial membrane	CC	2.32044e-05
GO:0050727	regulation of inflammatory response	BP	2.39295e-05
GO:0005506	iron ion binding	MF	2.50751e-05
GO:0006066	alcohol metabolic process	BP	2.50784e-05
GO:0036459	thiol-dependent ubiquitinyl hydrolase activity	MF	2.73218e-05
GO:0005778	peroxisomal membrane	CC	2.73218e-05
GO:0006099	tricarboxylic acid cycle	BP	2.73218e-05
GO:0022625	cytosolic large ribosomal subunit	CC	2.75808e-05
GO:0090630	activation of GTPase activity	BP	2.75808e-05
GO:0000785	chromatin	CC	2.75814e-05
GO:0006688	glycosphingolipid biosynthetic process	BP	2.75814e-05
GO:0007299	ovarian follicle cell-cell adhesion	BP	2.9854e-05
GO:0016139	glycoside catabolic process	BP	2.9854e-05
GO:0051770	positive regulation of nitric-oxide synthase biosynthetic process	BP	2.9854e-05
GO:0046331	lateral inhibition	BP	3.34666e-05
GO:0005930	axoneme	CC	3.40941e-05
GO:0030246	carbohydrate binding	MF	3.55091e-05
GO:0016333	morphogenesis of follicular epithelium	BP	3.55091e-05
GO:0051968	positive regulation of synaptic transmission, glutamatergic	BP	3.55091e-05
GO:0030574	collagen catabolic process	BP	3.65495e-05
GO:0005811	lipid droplet	CC	3.70265e-05
GO:0008107	galactoside 2-alpha-L-fucosyltransferase activity	MF	3.98969e-05
GO:0035354	Toll-like receptor 1-Toll-like receptor 2 protein complex	CC	3.98969e-05
GO:0015030	Cajal body	CC	3.98969e-05
GO:0032040	small-subunit processome	CC	3.98969e-05
GO:0043234	protein complex	CC	3.98969e-05
GO:0038123	toll-like receptor TLR1:TLR2 signaling pathway	BP	3.98969e-05
GO:0042495	detection of triacyl bacterial lipopeptide	BP	3.98969e-05
GO:0071727	cellular response to triacyl bacterial lipopeptide	BP	3.98969e-05
GO:0006418	tRNA aminoacylation for protein translation	BP	3.98969e-05
GO:0007291	sperm individualization	BP	3.98969e-05
GO:0035071	salivary gland cell autophagic cell death	BP	3.98969e-05
GO:0043966	histone H3 acetylation	BP	3.98969e-05
GO:0004221	obsolete ubiquitin thiolesterase activity	MF	4.12488e-05
GO:0030528	obsolete transcription regulator activity	MF	4.12488e-05
GO:0015939	pantothenate metabolic process	BP	4.12488e-05
GO:0019285	glycine betaine biosynthetic process from choline	BP	4.12488e-05
GO:0007588	excretion	BP	4.19877e-05
GO:0071360	cellular response to exogenous dsRNA	BP	4.19877e-05
GO:0031090	organelle membrane	CC	4.30816e-05
GO:0007520	myoblast fusion	BP	4.30816e-05
GO:0001875	lipopolysaccharide receptor activity	MF	4.62044e-05
GO:0071223	cellular response to lipoteichoic acid	BP	4.62044e-05
GO:0004889	acetylcholine-gated cation-selective channel activity	MF	4.70789e-05
GO:0015276	ligand-gated ion channel activity	MF	4.76549e-05
GO:0051437	positive regulation of ubiquitin-protein ligase activity involved in regulation of mitotic cell cycle transition	BP	4.7851e-05
GO:0008565	protein transporter activity	MF	4.81605e-05
GO:0008131	primary amine oxidase activity	MF	5.6318e-05
GO:0009617	response to bacterium	BP	5.6318e-05
GO:0019372	lipoxygenase pathway	BP	5.6318e-05
GO:2000535	regulation of entry of bacterium into host cell	BP	5.6318e-05
GO:0005622	intracellular	CC	5.92294e-05
GO:0005700	polytene chromosome	CC	6.14684e-05
GO:0022626	cytosolic ribosome	CC	6.21169e-05
GO:0042166	acetylcholine binding	MF	6.41534e-05
GO:0019370	leukotriene biosynthetic process	BP	6.41534e-05
GO:0005085	guanyl-nucleotide exchange factor activity	MF	6.92122e-05
GO:0008168	methyltransferase activity	MF	7.31489e-05
GO:0006355	regulation of transcription, DNA-templated	BP	7.65827e-05
GO:0050852	T cell receptor signaling pathway	BP	7.65827e-05
GO:0010803	regulation of tumor necrosis factor-mediated signaling pathway	BP	8.22447e-05
GO:0006368	transcription elongation from RNA polymerase II promoter	BP	8.54123e-05
GO:0032755	positive regulation of interleukin-6 production	BP	8.58541e-05
GO:0006692	prostanoid metabolic process	BP	9.29111e-05
GO:2001300	lipoxin metabolic process	BP	9.29111e-05
GO:0031177	phosphopantetheine binding	MF	9.30909e-05
GO:0015878	biotin transport	BP	9.30909e-05
GO:0015887	pantothenate transmembrane transport	BP	9.30909e-05
GO:0016614	oxidoreductase activity, acting on CH-OH group of donors	MF	9.48589e-05
GO:0020037	heme binding	MF	0.000101498
GO:0005623	cell	CC	0.00010846
GO:0007269	neurotransmitter secretion	BP	0.00010871
GO:0000216	obsolete M/G1 transition of mitotic cell cycle	BP	0.000111999
GO:0004871	signal transducer activity	MF	0.000112294
GO:0070325	lipoprotein particle receptor binding	MF	0.000112548
GO:0003682	chromatin binding	MF	0.000112548
GO:0003743	translation initiation factor activity	MF	0.000112548
GO:0007171	activation of transmembrane receptor protein tyrosine kinase activity	BP	0.000112548
GO:0060439	trachea morphogenesis	BP	0.000120102
GO:0005534	galactose binding	MF	0.000121774
GO:0019083	viral transcription	BP	0.000130004
GO:0004930	G-protein coupled receptor activity	MF	0.000140407
GO:0030544	Hsp70 protein binding	MF	0.000140407
GO:0002520	immune system development	BP	0.000147293
GO:0060355	positive regulation of cell adhesion molecule production	BP	0.000147293
GO:0007160	cell-matrix adhesion	BP	0.000149519
GO:0005765	lysosomal membrane	CC	0.000156418
GO:0051287	NAD binding	MF	0.000161122
GO:0008523	sodium-dependent multivitamin transmembrane transporter activity	MF	0.000162118
GO:0031072	heat shock protein binding	MF	0.000169471
GO:0001077	transcriptional activator activity, RNA polymerase II core promoter proximal region sequence-specific binding	MF	0.00017331
GO:0019843	rRNA binding	MF	0.00017331
GO:0042393	histone binding	MF	0.00017331
GO:0032981	mitochondrial respiratory chain complex I assembly	BP	0.00017331
GO:0009611	response to wounding	BP	0.000197215
GO:0046209	nitric oxide metabolic process	BP	0.000207893
GO:0003810	protein-glutamine gamma-glutamyltransferase activity	MF	0.000218772
GO:0032735	positive regulation of interleukin-12 production	BP	0.000218772
GO:0035556	intracellular signal transduction	BP	0.000231768
GO:0000049	tRNA binding	MF	0.000233945
GO:0004828	serine-tRNA ligase activity	MF	0.000267342
GO:0008191	metalloendopeptidase inhibitor activity	MF	0.000267342
GO:0006434	seryl-tRNA aminoacylation	BP	0.000267342
GO:0007158	neuron cell-cell adhesion	BP	0.000267342
GO:0051045	negative regulation of membrane protein ectodomain proteolysis	BP	0.000267342
GO:0000724	double-strand break repair via homologous recombination	BP	0.000287365
GO:0016607	nuclear speck	CC	0.000304882
GO:0035631	CD40 receptor complex	CC	0.000311682
GO:0009897	external side of plasma membrane	CC	0.000319642
GO:0007049	cell cycle	BP	0.000335711
GO:0015464	acetylcholine receptor activity	MF	0.000341315
GO:0070330	aromatase activity	MF	0.000341315
GO:0005792	obsolete microsome	CC	0.000343858
GO:0007005	mitochondrion organization	BP	0.000362224
GO:0044806	G-quadruplex DNA unwinding	BP	0.000373329
GO:0006888	ER to Golgi vesicle-mediated transport	BP	0.000413356
GO:0032588	trans-Golgi network membrane	CC	0.000423702
GO:0006506	GPI anchor biosynthetic process	BP	0.000423702
GO:0051436	negative regulation of ubiquitin-protein ligase activity involved in mitotic cell cycle	BP	0.000423702
GO:0009898	cytoplasmic side of plasma membrane	CC	0.000425891
GO:0004497	monooxygenase activity	MF	0.000461559
GO:0006693	prostaglandin metabolic process	BP	0.000467252
GO:0001741	XY body	CC	0.000519297
GO:0072372	cilium	CC	0.000520152
GO:0008283	cell proliferation	BP	0.000573274
GO:0001530	lipopolysaccharide binding	MF	0.000574339
GO:0008188	neuropeptide receptor activity	MF	0.000596464
GO:0017111	nucleoside-triphosphatase activity	MF	0.000609267
GO:0000022	mitotic spindle elongation	BP	0.000609267
GO:0010501	RNA secondary structure unwinding	BP	0.000617195
GO:0004667	prostaglandin-D synthase activity	MF	0.000693815
GO:0008395	steroid hydroxylase activity	MF	0.000693815
GO:0072534	perineuronal net	CC	0.000693815
GO:0005763	mitochondrial small ribosomal subunit	CC	0.000693815
GO:0009756	carbohydrate mediated signaling	BP	0.000693815
GO:0038124	toll-like receptor TLR6:TLR2 signaling pathway	BP	0.000693815
GO:0042116	macrophage activation	BP	0.000693815
GO:0042496	detection of diacyl bacterial lipopeptide	BP	0.000693815
GO:0048014	Tie signaling pathway	BP	0.000693815
GO:0048692	negative regulation of axon extension involved in regeneration	BP	0.000693815
GO:0050805	negative regulation of synaptic transmission	BP	0.000693815
GO:0071726	cellular response to diacyl bacterial lipopeptide	BP	0.000693815
GO:0072012	glomerulus vasculature development	BP	0.000693815
GO:0097267	omega-hydroxylase P450 pathway	BP	0.000693815
GO:2000255	negative regulation of male germ cell proliferation	BP	0.000693815
GO:0030030	cell projection organization	BP	0.000693815
GO:0045595	regulation of cell differentiation	BP	0.000740558
GO:0008022	protein C-terminus binding	MF	0.000756231
GO:0032722	positive regulation of chemokine production	BP	0.000767146
GO:0008362	chitin-based embryonic cuticle biosynthetic process	BP	0.000769205
GO:0036498	IRE1-mediated unfolded protein response	BP	0.000769205
GO:0038095	Fc-epsilon receptor signaling pathway	BP	0.000772369
GO:0040018	positive regulation of multicellular organism growth	BP	0.000772369
GO:0030170	pyridoxal phosphate binding	MF	0.00082205
GO:0010906	regulation of glucose metabolic process	BP	0.00082205
GO:0000910	cytokinesis	BP	0.000833462
GO:0045893	positive regulation of transcription, DNA-templated	BP	0.000849907
GO:0003677	DNA binding	MF	0.000866949
GO:0009408	response to heat	BP	0.000907349

## Sheet: Table S18
Raw enrichment rates for Bivalvia-specific duplications
GO term	description	category*	p-value
GO:0007165	signal transduction	BP	6.79462e-58		*BP: biological process; MF: molecular function; CC: cellular process
GO:0005529	carbohydrate binding	MF	8.04549e-36
GO:0005102	receptor binding	MF	7.12278e-35
GO:0005515	protein binding	MF	7.12278e-35
GO:0005581	collagen trimer	CC	4.53188e-34
GO:0005615	extracellular space	CC	3.35223e-33
GO:0004518	nuclease activity	MF	4.0209e-29
GO:0005576	extracellular region	CC	2.80908e-26
GO:0008061	chitin binding	MF	8.83152e-25
GO:0006956	complement activation	BP	1.3115e-22
GO:0043654	recognition of apoptotic cell	BP	3.30522e-21
GO:0003823	antigen binding	MF	2.24437e-20
GO:0001867	complement activation, lectin pathway	BP	2.24437e-20
GO:0008228	opsonization	BP	1.26204e-19
GO:0005739	mitochondrion	CC	3.63313e-19
GO:0045087	innate immune response	BP	9.19033e-19
GO:2001065	mannan binding	MF	2.5335e-18
GO:0045121	membrane raft	CC	5.58935e-17
GO:0044822	RNA binding	MF	1.19574e-16
GO:0072562	blood microparticle	CC	5.75155e-16
GO:0008316	structural constituent of vitelline membrane	MF	6.51145e-16
GO:0030704	vitelline membrane formation	BP	6.51145e-16
GO:0004888	transmembrane signaling receptor activity	MF	3.08325e-15
GO:1990001	inhibition of cysteine-type endopeptidase activity involved in apoptotic process	BP	1.00139e-14
GO:0030246	carbohydrate binding	MF	1.98109e-14
GO:0035666	TRIF-dependent toll-like receptor signaling pathway	BP	1.9997e-14
GO:0004190	aspartic-type endopeptidase activity	MF	2.27703e-14
GO:0043394	proteoglycan binding	MF	2.32801e-14
GO:0039535	regulation of RIG-I signaling pathway	BP	2.32801e-14
GO:0060544	regulation of necroptotic process	BP	2.32801e-14
GO:2000116	regulation of cysteine-type endopeptidase activity	BP	2.32801e-14
GO:0034121	regulation of toll-like receptor signaling pathway	BP	8.76795e-14
GO:0016817	hydrolase activity, acting on acid anhydrides	MF	1.06816e-13
GO:0007156	homophilic cell adhesion via plasma membrane adhesion molecules	BP	1.12921e-13
GO:0046872	metal ion binding	MF	1.93902e-13
GO:0005201	extracellular matrix structural constituent	MF	4.31887e-13
GO:0005759	mitochondrial matrix	CC	7.39704e-13
GO:0005654	nucleoplasm	CC	8.37165e-13
GO:0010939	regulation of necrotic cell death	BP	8.37165e-13
GO:0070424	regulation of nucleotide-binding oligomerization domain containing signaling pathway	BP	1.07451e-12
GO:0005524	ATP binding	MF	1.09956e-12
GO:0003723	RNA binding	MF	1.2966e-12
GO:0005737	cytoplasm	CC	1.77751e-12
GO:0006412	translation	BP	2.10499e-12
GO:0005540	hyaluronic acid binding	MF	2.57864e-12
GO:0007249	I-kappaB kinase/NF-kappaB signaling	BP	2.57864e-12
GO:0005525	GTP binding	MF	5.83661e-12
GO:0070266	necroptotic process	BP	5.9729e-12
GO:0000398	mRNA splicing, via spliceosome	BP	1.07166e-11
GO:0004051	arachidonate 5-lipoxygenase activity	MF	1.313e-11
GO:0016165	linoleate 13S-lipoxygenase activity	MF	1.313e-11
GO:0005634	nucleus	CC	1.313e-11
GO:0002540	leukotriene production involved in inflammatory response	BP	1.313e-11
GO:0005578	proteinaceous extracellular matrix	CC	1.92591e-11
GO:0007155	cell adhesion	BP	2.0344e-11
GO:0010803	regulation of tumor necrosis factor-mediated signaling pathway	BP	2.1875e-11
GO:0043027	cysteine-type endopeptidase inhibitor activity involved in apoptotic process	MF	3.33729e-11
GO:0050830	defense response to Gram-positive bacterium	BP	3.33729e-11
GO:0003676	nucleic acid binding	MF	4.06839e-11
GO:1902443	negative regulation of ripoptosome assembly involved in necroptotic process	BP	4.76808e-11
GO:1902523	positive regulation of protein K63-linked ubiquitination	BP	4.76808e-11
GO:1902527	positive regulation of protein monoubiquitination	BP	4.76808e-11
GO:0005534	galactose binding	MF	5.28467e-11
GO:0009986	cell surface	CC	6.19579e-11
GO:0005537	mannose binding	MF	9.38454e-11
GO:0005743	mitochondrial inner membrane	CC	1.40863e-10
GO:0006692	prostanoid metabolic process	BP	1.55384e-10
GO:2001300	lipoxin metabolic process	BP	1.55384e-10
GO:0006898	receptor-mediated endocytosis	BP	1.6656e-10
GO:0007157	heterophilic cell-cell adhesion via plasma membrane cell adhesion molecules	BP	3.17983e-10
GO:0030203	glycosaminoglycan metabolic process	BP	4.69464e-10
GO:1902524	positive regulation of protein K48-linked ubiquitination	BP	5.62824e-10
GO:0005488	binding	MF	5.7732e-10
GO:0006691	leukotriene metabolic process	BP	7.46907e-10
GO:0003735	structural constituent of ribosome	MF	7.90288e-10
GO:0005796	Golgi lumen	CC	1.09649e-09
GO:0044806	G-quadruplex DNA unwinding	BP	2.41865e-09
GO:0005975	carbohydrate metabolic process	BP	3.98435e-09
GO:0008191	metalloendopeptidase inhibitor activity	MF	4.31486e-09
GO:0051045	negative regulation of membrane protein ectodomain proteolysis	BP	4.31486e-09
GO:0035631	CD40 receptor complex	CC	4.52703e-09
GO:0030198	extracellular matrix organization	BP	4.52703e-09
GO:0006921	cellular component disassembly involved in execution phase of apoptosis	BP	4.65601e-09
GO:0055085	transmembrane transport	BP	5.90432e-09
GO:0048306	calcium-dependent protein binding	MF	6.4425e-09
GO:0010521	telomerase inhibitor activity	MF	6.61316e-09
GO:0045595	regulation of cell differentiation	BP	7.78133e-09
GO:0022008	neurogenesis	BP	7.94601e-09
GO:0001741	XY body	CC	1.12413e-08
GO:0015031	protein transport	BP	1.20123e-08
GO:0006364	rRNA processing	BP	1.4392e-08
GO:0005604	basement membrane	CC	1.9682e-08
GO:0019370	leukotriene biosynthetic process	BP	2.26874e-08
GO:0050829	defense response to Gram-negative bacterium	BP	2.27252e-08
GO:0007166	cell surface receptor signaling pathway	BP	2.70522e-08
GO:0005730	nucleolus	CC	3.69986e-08
GO:0032211	negative regulation of telomere maintenance via telomerase	BP	4.30072e-08
GO:0045088	regulation of innate immune response	BP	5.11127e-08
GO:0051291	protein heterooligomerization	BP	5.9562e-08
GO:0071013	catalytic step 2 spliceosome	CC	1.04421e-07
GO:0004674	protein serine/threonine kinase activity	MF	1.11999e-07
GO:0043123	positive regulation of I-kappaB kinase/NF-kappaB signaling	BP	1.47451e-07
GO:0005657	replication fork	CC	2.23557e-07
GO:0006310	DNA recombination	BP	2.23557e-07
GO:0051974	negative regulation of telomerase activity	BP	2.23557e-07
GO:0071346	cellular response to interferon-gamma	BP	2.23557e-07
GO:0005840	ribosome	CC	2.4004e-07
GO:0030208	dermatan sulfate biosynthetic process	BP	2.62486e-07
GO:0001890	placenta development	BP	2.71956e-07
GO:0005096	GTPase activator activity	MF	3.32792e-07
GO:0050727	regulation of inflammatory response	BP	3.61282e-07
GO:0005641	nuclear envelope lumen	CC	4.11552e-07
GO:0043141	ATP-dependent 5'-3' DNA helicase activity	MF	4.62217e-07
GO:0001618	virus receptor activity	MF	1.08181e-06
GO:0005230	extracellular ligand-gated ion channel activity	MF	1.08181e-06
GO:0006511	ubiquitin-dependent protein catabolic process	BP	1.09401e-06
GO:0006810	transport	BP	1.20214e-06
GO:0005681	spliceosomal complex	CC	1.22749e-06
GO:0004252	serine-type endopeptidase activity	MF	1.45782e-06
GO:0007520	myoblast fusion	BP	1.78458e-06
GO:0051591	response to cAMP	BP	1.96948e-06
GO:0006357	regulation of transcription from RNA polymerase II promoter	BP	2.09728e-06
GO:0005789	endoplasmic reticulum membrane	CC	2.14339e-06
GO:0016491	oxidoreductase activity	MF	2.41716e-06
GO:0005829	cytosol	CC	2.5577e-06
GO:0004872	receptor activity	MF	2.89333e-06
GO:0000002	mitochondrial genome maintenance	BP	3.39028e-06
GO:0030206	chondroitin sulfate biosynthetic process	BP	3.39028e-06
GO:0008380	RNA splicing	BP	3.60538e-06
GO:0019372	lipoxygenase pathway	BP	3.62978e-06
GO:0006886	intracellular protein transport	BP	3.74981e-06
GO:0006916	negative regulation of apoptotic process	BP	4.21122e-06
GO:0016192	vesicle-mediated transport	BP	4.21122e-06
GO:0005044	scavenger receptor activity	MF	4.48831e-06
GO:0071011	precatalytic spliceosome	CC	5.24588e-06
GO:0015074	DNA integration	BP	5.29573e-06
GO:0005509	calcium ion binding	MF	5.6425e-06
GO:0017022	myosin binding	MF	5.6425e-06
GO:0016757	transferase activity, transferring glycosyl groups	MF	6.26356e-06
GO:0051082	unfolded protein binding	MF	6.26356e-06
GO:0043231	intracellular membrane-bounded organelle	CC	9.10692e-06
GO:2000377	regulation of reactive oxygen species metabolic process	BP	9.45082e-06
GO:0006468	protein phosphorylation	BP	1.02965e-05
GO:0051971	positive regulation of transmission of nerve impulse	BP	1.06585e-05
GO:0072534	perineuronal net	CC	1.26752e-05
GO:0009756	carbohydrate mediated signaling	BP	1.26752e-05
GO:0048692	negative regulation of axon extension involved in regeneration	BP	1.26752e-05
GO:0050805	negative regulation of synaptic transmission	BP	1.26752e-05
GO:0006350	transcription, DNA-templated	BP	1.3631e-05
GO:0008168	methyltransferase activity	MF	1.56825e-05
GO:0012505	endomembrane system	CC	1.6238e-05
GO:0007423	sensory organ development	BP	2.06517e-05
GO:0005875	microtubule associated complex	CC	2.22349e-05
GO:0042446	hormone biosynthetic process	BP	3.03957e-05
GO:0030207	chondroitin sulfate catabolic process	BP	3.15961e-05
GO:0004536	deoxyribonuclease activity	MF	3.20073e-05
GO:0016888	endodeoxyribonuclease activity, producing 5'-phosphomonoesters	MF	3.20073e-05
GO:0035641	locomotory exploration behavior	BP	3.27169e-05
GO:0072015	glomerular visceral epithelial cell development	BP	3.27169e-05
GO:0016301	kinase activity	MF	3.66848e-05
GO:0004197	cysteine-type endopeptidase activity	MF	3.83144e-05
GO:0033209	tumor necrosis factor-mediated signaling pathway	BP	3.83144e-05
GO:0002020	protease binding	MF	4.22947e-05
GO:0036057	slit diaphragm	CC	4.47334e-05
GO:0022029	telencephalon cell migration	BP	4.47334e-05
GO:0044062	regulation of excretion	BP	4.47334e-05
GO:0008329	signaling pattern recognition receptor activity	MF	5.04775e-05
GO:0030507	spectrin binding	MF	5.04775e-05
GO:0006308	DNA catabolic process	BP	5.52273e-05
GO:0005152	interleukin-1 receptor antagonist activity	MF	5.60772e-05
GO:0043116	negative regulation of vascular permeability	BP	5.60772e-05
GO:0048014	Tie signaling pathway	BP	5.96503e-05
GO:0072012	glomerulus vasculature development	BP	5.96503e-05
GO:0006413	translational initiation	BP	6.68655e-05
GO:0032543	mitochondrial translation	BP	6.69435e-05
GO:0006911	phagocytosis, engulfment	BP	7.24308e-05
GO:0006910	phagocytosis, recognition	BP	8.46863e-05
GO:0019233	sensory perception of pain	BP	0.000123822
GO:0008093	cytoskeletal adaptor activity	MF	0.000131254
GO:0007171	activation of transmembrane receptor protein tyrosine kinase activity	BP	0.000131254
GO:0038061	NIK/NF-kappaB signaling	BP	0.000150402
GO:0006397	mRNA processing	BP	0.000150402
GO:0007067	mitotic cell cycle	BP	0.000171274
GO:0007049	cell cycle	BP	0.000173545
GO:0022617	extracellular matrix disassembly	BP	0.000205258
GO:0032508	DNA duplex unwinding	BP	0.000210605
GO:0008134	transcription factor binding	MF	0.000219086
GO:0009898	cytoplasmic side of plasma membrane	CC	0.000223798
GO:0042981	regulation of apoptotic process	BP	0.000227444
GO:0002740	negative regulation of cytokine secretion involved in immune response	BP	0.000227763
GO:0042127	regulation of cell proliferation	BP	0.000227763
GO:0071353	cellular response to interleukin-4	BP	0.000227763
GO:2000446	regulation of macrophage migration inhibitory factor signaling pathway	BP	0.000227763
GO:0071222	cellular response to lipopolysaccharide	BP	0.000252874
GO:0016887	ATPase activity	MF	0.000273124
GO:0006952	defense response	BP	0.000284957
GO:0016202	regulation of striated muscle tissue development	BP	0.000284957
GO:0007269	neurotransmitter secretion	BP	0.000321964
GO:0042384	cilium assembly	BP	0.000397595
GO:0004672	protein kinase activity	MF	0.000424355
GO:0030166	proteoglycan biosynthetic process	BP	0.000434264
GO:0035418	protein localization to synapse	BP	0.000434264
GO:0005623	cell	CC	0.000436603
GO:0030574	collagen catabolic process	BP	0.000460749
GO:0006955	immune response	BP	0.000506549
GO:0042744	hydrogen peroxide catabolic process	BP	0.000517677
GO:0004601	peroxidase activity	MF	0.000532437
GO:0008021	synaptic vesicle	CC	0.000537062
GO:0006338	chromatin remodeling	BP	0.000537062
GO:0043565	sequence-specific DNA binding	MF	0.000643989
GO:0005577	fibrinogen complex	CC	0.000724417
GO:0032836	glomerular basement membrane development	BP	0.000724417
GO:0008283	cell proliferation	BP	0.000724417
GO:0002142	stereocilia ankle link complex	CC	0.000754079
GO:0031012	extracellular matrix	CC	0.000754079
GO:0060171	stereocilium membrane	CC	0.000754079
GO:1990696	USH2 complex	CC	0.000754079
GO:0060113	inner ear receptor cell differentiation	BP	0.000754079
GO:0005700	polytene chromosome	CC	0.00077967
GO:0008417	fucosyltransferase activity	MF	0.000833966
GO:0030169	low-density lipoprotein particle binding	MF	0.000833966
GO:0016787	hydrolase activity	MF	0.000833966
GO:0045434	negative regulation of female receptivity, post-mating	BP	0.000833966
GO:0042624	ATPase activity, uncoupled	MF	0.000847458
GO:0045170	spectrosome	CC	0.00088608
GO:0003729	mRNA binding	MF	0.000905506

## Sheet: Table S19
Raw enrichment rates for Bivalvia+Gastropoda-specific duplications
GO term	description	category*	p-value
GO:0016021	integral component of membrane	CC	1.38445e-80		*BP: biological process; MF: molecular function; CC: cellular process
GO:0005515	protein binding	MF	2.70387e-62
GO:0005634	nucleus	CC	1.14998e-53
GO:0005654	nucleoplasm	CC	1.70664e-43
GO:0005737	cytoplasm	CC	6.02587e-39
GO:0007165	signal transduction	BP	9.34122e-38
GO:0005615	extracellular space	CC	3.48767e-35
GO:0005730	nucleolus	CC	5.30464e-35
GO:0005529	carbohydrate binding	MF	8.5512e-32
GO:0005581	collagen trimer	CC	3.92429e-30
GO:0005576	extracellular region	CC	4.18804e-29
GO:0005829	cytosol	CC	3.90117e-28
GO:0005524	ATP binding	MF	1.17707e-26
GO:0005739	mitochondrion	CC	2.10212e-26
GO:0005102	receptor binding	MF	7.29138e-26
GO:0045087	innate immune response	BP	7.62228e-25
GO:0005230	extracellular ligand-gated ion channel activity	MF	1.42154e-24
GO:0044822	RNA binding	MF	2.39056e-23
GO:0008061	chitin binding	MF	1.36308e-22
GO:0006412	translation	BP	7.39549e-21
GO:0090084	negative regulation of inclusion body assembly	BP	9.91073e-20
GO:0006886	intracellular protein transport	BP	1.00528e-19
GO:1990001	inhibition of cysteine-type endopeptidase activity involved in apoptotic process	BP	4.0932e-19
GO:0045121	membrane raft	CC	2.56904e-18
GO:0015031	protein transport	BP	2.62516e-18
GO:0070852	cell body fiber	CC	7.68515e-18
GO:0005887	integral component of plasma membrane	CC	3.99849e-17
GO:0005759	mitochondrial matrix	CC	4.11403e-17
GO:0035666	TRIF-dependent toll-like receptor signaling pathway	BP	4.83216e-17
GO:0070424	regulation of nucleotide-binding oligomerization domain containing signaling pathway	BP	8.19537e-17
GO:0003735	structural constituent of ribosome	MF	1.67136e-16
GO:0004888	transmembrane signaling receptor activity	MF	1.87311e-16
GO:0000398	mRNA splicing, via spliceosome	BP	3.93177e-16
GO:0003723	RNA binding	MF	1.12354e-15
GO:0010939	regulation of necrotic cell death	BP	1.38333e-15
GO:0039535	regulation of RIG-I signaling pathway	BP	1.73566e-15
GO:0060544	regulation of necroptotic process	BP	1.73566e-15
GO:2000116	regulation of cysteine-type endopeptidase activity	BP	1.73566e-15
GO:0008146	sulfotransferase activity	MF	3.71977e-15
GO:0006956	complement activation	BP	6.34423e-15
GO:0007249	I-kappaB kinase/NF-kappaB signaling	BP	1.16341e-14
GO:0034121	regulation of toll-like receptor signaling pathway	BP	1.44697e-14
GO:0016192	vesicle-mediated transport	BP	2.13016e-14
GO:0006921	cellular component disassembly involved in execution phase of apoptosis	BP	2.3944e-14
GO:0006350	transcription, DNA-templated	BP	3.38779e-14
GO:0043027	cysteine-type endopeptidase inhibitor activity involved in apoptotic process	MF	3.5105e-14
GO:0070266	necroptotic process	BP	4.71168e-14
GO:0005840	ribosome	CC	5.94538e-14
GO:0070628	proteasome binding	MF	6.8232e-14
GO:0005856	cytoskeleton	CC	1.96474e-13
GO:0003823	antigen binding	MF	2.49947e-13
GO:0001867	complement activation, lectin pathway	BP	2.49947e-13
GO:0050830	defense response to Gram-positive bacterium	BP	2.87746e-13
GO:0007166	cell surface receptor signaling pathway	BP	6.98569e-13
GO:0030246	carbohydrate binding	MF	7.01048e-13
GO:0030544	Hsp70 protein binding	MF	7.69787e-13
GO:0008228	opsonization	BP	8.44638e-13
GO:0006909	phagocytosis	BP	9.61148e-13
GO:0005488	binding	MF	1.04823e-12
GO:0009986	cell surface	CC	1.07525e-12
GO:0005096	GTPase activator activity	MF	1.10431e-12
GO:0005886	plasma membrane	CC	1.26921e-12
GO:0006468	protein phosphorylation	BP	1.47994e-12
GO:0007156	homophilic cell adhesion via plasma membrane adhesion molecules	BP	1.88554e-12
GO:0008191	metalloendopeptidase inhibitor activity	MF	1.9611e-12
GO:0051045	negative regulation of membrane protein ectodomain proteolysis	BP	1.9611e-12
GO:0005509	calcium ion binding	MF	2.22524e-12
GO:1902443	negative regulation of ripoptosome assembly involved in necroptotic process	BP	2.54407e-12
GO:1902523	positive regulation of protein K63-linked ubiquitination	BP	2.54407e-12
GO:1902527	positive regulation of protein monoubiquitination	BP	2.54407e-12
GO:0005578	proteinaceous extracellular matrix	CC	2.97397e-12
GO:0003677	DNA binding	MF	5.02107e-12
GO:0004889	acetylcholine-gated cation-selective channel activity	MF	5.17811e-12
GO:0006511	ubiquitin-dependent protein catabolic process	BP	5.4361e-12
GO:0005892	acetylcholine-gated channel complex	CC	5.45764e-12
GO:2001065	mannan binding	MF	6.78741e-12
GO:0022008	neurogenesis	BP	6.78741e-12
GO:0010803	regulation of tumor necrosis factor-mediated signaling pathway	BP	1.04541e-11
GO:0005681	spliceosomal complex	CC	1.12042e-11
GO:0035631	CD40 receptor complex	CC	1.41051e-11
GO:0003950	NAD+ ADP-ribosyltransferase activity	MF	1.48868e-11
GO:0005875	microtubule associated complex	CC	1.60156e-11
GO:0006364	rRNA processing	BP	1.98477e-11
GO:0006397	mRNA processing	BP	4.77364e-11
GO:0016032	viral process	BP	5.67552e-11
GO:0050727	regulation of inflammatory response	BP	5.77858e-11
GO:0006811	ion transport	BP	6.14254e-11
GO:0006888	ER to Golgi vesicle-mediated transport	BP	7.10278e-11
GO:0045088	regulation of innate immune response	BP	1.47869e-10
GO:0008812	choline dehydrogenase activity	MF	1.48585e-10
GO:1902524	positive regulation of protein K48-linked ubiquitination	BP	1.48585e-10
GO:0008380	RNA splicing	BP	1.84785e-10
GO:0012505	endomembrane system	CC	2.2588e-10
GO:0004674	protein serine/threonine kinase activity	MF	2.53976e-10
GO:0047915	ganglioside galactosyltransferase activity	MF	2.93644e-10
GO:0043654	recognition of apoptotic cell	BP	3.47793e-10
GO:0007271	synaptic transmission, cholinergic	BP	6.58078e-10
GO:0005534	galactose binding	MF	8.54197e-10
GO:0006911	phagocytosis, engulfment	BP	8.67123e-10
GO:0046981	beta-1,4-mannosylglycolipid beta-1,3-N-acetylglucosaminyltransferase activity	MF	1.05784e-09
GO:0008314	gurken signaling pathway	BP	1.05784e-09
GO:0004518	nuclease activity	MF	1.06337e-09
GO:0005667	transcription factor complex	CC	1.63801e-09
GO:0019285	glycine betaine biosynthetic process from choline	BP	3.39364e-09
GO:0071011	precatalytic spliceosome	CC	3.62966e-09
GO:0001537	N-acetylgalactosamine 4-O-sulfotransferase activity	MF	3.85973e-09
GO:0008329	signaling pattern recognition receptor activity	MF	5.9162e-09
GO:0051291	protein heterooligomerization	BP	6.51185e-09
GO:0032543	mitochondrial translation	BP	6.51185e-09
GO:0007157	heterophilic cell-cell adhesion via plasma membrane cell adhesion molecules	BP	9.95736e-09
GO:0071013	catalytic step 2 spliceosome	CC	1.06132e-08
GO:0001741	XY body	CC	1.25949e-08
GO:0016051	carbohydrate biosynthetic process	BP	1.41903e-08
GO:0042248	maintenance of polarity of follicular epithelium	BP	1.41903e-08
GO:0042426	choline catabolic process	BP	1.41903e-08
GO:0072562	blood microparticle	CC	1.43877e-08
GO:0043394	proteoglycan binding	MF	1.52783e-08
GO:0032757	positive regulation of interleukin-8 production	BP	1.5663e-08
GO:0006357	regulation of transcription from RNA polymerase II promoter	BP	1.89732e-08
GO:0006691	leukotriene metabolic process	BP	2.29724e-08
GO:0006281	DNA repair	BP	2.60296e-08
GO:0007155	cell adhesion	BP	2.81777e-08
GO:0008134	transcription factor binding	MF	3.4738e-08
GO:0051082	unfolded protein binding	MF	3.55704e-08
GO:0004872	receptor activity	MF	3.90752e-08
GO:0006366	transcription from RNA polymerase II promoter	BP	4.17383e-08
GO:0048306	calcium-dependent protein binding	MF	4.24255e-08
GO:0050829	defense response to Gram-negative bacterium	BP	4.24255e-08
GO:0051591	response to cAMP	BP	4.24255e-08
GO:0008107	galactoside 2-alpha-L-fucosyltransferase activity	MF	4.50027e-08
GO:0006396	RNA processing	BP	7.26967e-08
GO:0001744	optic lobe placode formation	BP	9.61348e-08
GO:0045595	regulation of cell differentiation	BP	1.04201e-07
GO:0043231	intracellular membrane-bounded organelle	CC	1.10972e-07
GO:0006066	alcohol metabolic process	BP	1.17628e-07
GO:0008378	galactosyltransferase activity	MF	1.4469e-07
GO:0032728	positive regulation of interferon-beta production	BP	2.12453e-07
GO:0050707	regulation of cytokine secretion	BP	2.12453e-07
GO:0007067	mitotic cell cycle	BP	2.31675e-07
GO:0043209	myelin sheath	CC	2.70773e-07
GO:0004190	aspartic-type endopeptidase activity	MF	3.01627e-07
GO:0060355	positive regulation of cell adhesion molecule production	BP	3.10157e-07
GO:0015276	ligand-gated ion channel activity	MF	3.26821e-07
GO:0006916	negative regulation of apoptotic process	BP	3.64328e-07
GO:0000082	G1/S transition of mitotic cell cycle	BP	4.74999e-07
GO:0007299	ovarian follicle cell-cell adhesion	BP	4.79535e-07
GO:0045454	cell redox homeostasis	BP	5.12881e-07
GO:0005262	calcium channel activity	MF	7.04202e-07
GO:0030574	collagen catabolic process	BP	7.20198e-07
GO:0001890	placenta development	BP	8.33278e-07
GO:0009898	cytoplasmic side of plasma membrane	CC	8.53471e-07
GO:0045211	postsynaptic membrane	CC	1.49859e-06
GO:0042166	acetylcholine binding	MF	1.51737e-06
GO:0005874	microtubule	CC	1.71649e-06
GO:0001875	lipopolysaccharide receptor activity	MF	1.77736e-06
GO:0071223	cellular response to lipoteichoic acid	BP	1.77736e-06
GO:0005700	polytene chromosome	CC	1.81486e-06
GO:0047756	chondroitin 4-sulfotransferase activity	MF	2.1135e-06
GO:0009756	carbohydrate mediated signaling	BP	2.1135e-06
GO:0004601	peroxidase activity	MF	2.19699e-06
GO:0004252	serine-type endopeptidase activity	MF	2.2325e-06
GO:0005540	hyaluronic acid binding	MF	2.46349e-06
GO:0003684	damaged DNA binding	MF	2.60588e-06
GO:0000084	mitotic S phase	BP	2.62533e-06
GO:0006413	translational initiation	BP	2.62533e-06
GO:0005044	scavenger receptor activity	MF	2.7156e-06
GO:0006338	chromatin remodeling	BP	2.91256e-06
GO:0016607	nuclear speck	CC	2.99961e-06
GO:0006974	cellular response to DNA damage stimulus	BP	2.99961e-06
GO:0042384	cilium assembly	BP	2.99961e-06
GO:0032722	positive regulation of chemokine production	BP	3.05241e-06
GO:0007095	mitotic G2 DNA damage checkpoint	BP	3.09591e-06
GO:0030198	extracellular matrix organization	BP	3.45879e-06
GO:0005930	axoneme	CC	3.68871e-06
GO:0045434	negative regulation of female receptivity, post-mating	BP	4.36658e-06
GO:0019233	sensory perception of pain	BP	4.87063e-06
GO:0051087	chaperone binding	MF	5.19759e-06
GO:0005525	GTP binding	MF	5.46661e-06
GO:0032727	positive regulation of interferon-alpha production	BP	5.5649e-06
GO:0008565	protein transporter activity	MF	5.69216e-06
GO:0004672	protein kinase activity	MF	5.8069e-06
GO:0089720	caspase binding	MF	5.98164e-06
GO:0071360	cellular response to exogenous dsRNA	BP	5.98164e-06
GO:0032755	positive regulation of interleukin-6 production	BP	6.1121e-06
GO:0030424	axon	CC	6.70359e-06
GO:0016579	protein deubiquitination	BP	6.70359e-06
GO:0006464	cellular protein modification process	BP	6.73721e-06
GO:0051301	cell division	BP	7.25663e-06
GO:0070126	mitochondrial translational termination	BP	8.85903e-06
GO:0004051	arachidonate 5-lipoxygenase activity	MF	8.99097e-06
GO:0016165	linoleate 13S-lipoxygenase activity	MF	8.99097e-06
GO:0020037	heme binding	MF	8.99097e-06
GO:0002540	leukotriene production involved in inflammatory response	BP	8.99097e-06
GO:0006910	phagocytosis, recognition	BP	8.99097e-06
GO:0006964	positive regulation of biosynthetic process of antibacterial peptides active against Gram-negative bacteria	BP	8.99097e-06
GO:0032487	regulation of Rap protein signal transduction	BP	8.99097e-06
GO:0032735	positive regulation of interleukin-12 production	BP	8.99097e-06
GO:0007052	mitotic spindle organization	BP	8.99097e-06
GO:0071222	cellular response to lipopolysaccharide	BP	9.58295e-06
GO:0043123	positive regulation of I-kappaB kinase/NF-kappaB signaling	BP	1.0087e-05
GO:0005537	mannose binding	MF	1.11668e-05
GO:0015464	acetylcholine receptor activity	MF	1.22896e-05
GO:0030166	proteoglycan biosynthetic process	BP	1.22896e-05
GO:0005789	endoplasmic reticulum membrane	CC	1.23433e-05
GO:0016573	histone acetylation	BP	1.32446e-05
GO:0070125	mitochondrial translational elongation	BP	1.32446e-05
GO:0000122	negative regulation of transcription from RNA polymerase II promoter	BP	1.34575e-05
GO:0003777	microtubule motor activity	MF	1.36798e-05
GO:0019370	leukotriene biosynthetic process	BP	1.44743e-05
GO:0016333	morphogenesis of follicular epithelium	BP	1.5131e-05
GO:0004843	thiol-dependent ubiquitin-specific protease activity	MF	1.5246e-05
GO:0006688	glycosphingolipid biosynthetic process	BP	1.58798e-05
GO:0006790	sulfur compound metabolic process	BP	1.61235e-05
GO:0005765	lysosomal membrane	CC	1.90199e-05
GO:0030286	dynein complex	CC	1.95811e-05
GO:0031072	heat shock protein binding	MF	2.19917e-05
GO:0016197	endosomal transport	BP	2.19917e-05
GO:0004004	ATP-dependent RNA helicase activity	MF	2.30233e-05
GO:0043547	positive regulation of GTPase activity	BP	2.30233e-05
GO:0005604	basement membrane	CC	2.35459e-05
GO:0016236	macroautophagy	BP	2.5111e-05
GO:0007018	microtubule-based movement	BP	2.59119e-05
GO:0045762	positive regulation of adenylate cyclase activity	BP	2.69109e-05
GO:0072015	glomerular visceral epithelial cell development	BP	2.69109e-05
GO:0031225	anchored component of membrane	CC	2.80329e-05
GO:0008021	synaptic vesicle	CC	2.86777e-05
GO:0000281	mitotic cytokinesis	BP	3.04101e-05
GO:0030206	chondroitin sulfate biosynthetic process	BP	3.13277e-05
GO:0050852	T cell receptor signaling pathway	BP	3.18827e-05
GO:0006692	prostanoid metabolic process	BP	3.47908e-05
GO:0061057	peptidoglycan recognition protein signaling pathway	BP	3.47908e-05
GO:2001300	lipoxin metabolic process	BP	3.47908e-05
GO:0002040	sprouting angiogenesis	BP	4.02448e-05
GO:0008360	regulation of cell shape	BP	4.02448e-05
GO:0007158	neuron cell-cell adhesion	BP	4.22306e-05
GO:0007588	excretion	BP	4.22306e-05
GO:0032733	positive regulation of interleukin-10 production	BP	4.22306e-05
GO:0051770	positive regulation of nitric-oxide synthase biosynthetic process	BP	4.22306e-05
GO:0043087	regulation of GTPase activity	BP	4.44328e-05
GO:0006955	immune response	BP	4.44763e-05
GO:0005762	mitochondrial large ribosomal subunit	CC	4.79959e-05
GO:0043488	regulation of mRNA stability	BP	4.79959e-05
GO:0005201	extracellular matrix structural constituent	MF	4.93171e-05
GO:0005769	early endosome	CC	5.13999e-05
GO:0042116	macrophage activation	BP	5.17539e-05
GO:0016787	hydrolase activity	MF	5.31971e-05
GO:0007162	negative regulation of cell adhesion	BP	5.37142e-05
GO:0008188	neuropeptide receptor activity	MF	5.6327e-05
GO:0045449	regulation of transcription, DNA-templated	BP	6.23084e-05
GO:0004930	G-protein coupled receptor activity	MF	6.44873e-05
GO:0042127	regulation of cell proliferation	BP	6.74965e-05
GO:0003729	mRNA binding	MF	6.91011e-05
GO:0003712	transcription cofactor activity	MF	7.49484e-05
GO:0006283	transcription-coupled nucleotide-excision repair	BP	7.49484e-05
GO:0006351	transcription, DNA-templated	BP	7.7706e-05
GO:0004062	aryl sulfotransferase activity	MF	7.90894e-05
GO:0045892	negative regulation of transcription, DNA-templated	BP	8.13656e-05
GO:0000049	tRNA binding	MF	8.42409e-05
GO:0042623	ATPase activity, coupled	MF	8.42409e-05
GO:0005814	centriole	CC	9.20465e-05
GO:0000724	double-strand break repair via homologous recombination	BP	9.3855e-05
GO:0070373	negative regulation of ERK1 and ERK2 cascade	BP	0.000105423
GO:0050729	positive regulation of inflammatory response	BP	0.000110205
GO:0043130	ubiquitin binding	MF	0.000117108
GO:0005625	obsolete soluble fraction	CC	0.00011843
GO:0008033	tRNA processing	BP	0.000123519
GO:0031145	anaphase-promoting complex-dependent catabolic process	BP	0.000123519
GO:0006614	SRP-dependent cotranslational protein targeting to membrane	BP	0.000123824
GO:0005743	mitochondrial inner membrane	CC	0.000125483
GO:0030203	glycosaminoglycan metabolic process	BP	0.000129567
GO:2000377	regulation of reactive oxygen species metabolic process	BP	0.000133273
GO:0033209	tumor necrosis factor-mediated signaling pathway	BP	0.000134821
GO:0006406	mRNA export from nucleus	BP	0.000144202
GO:0031047	gene silencing by RNA	BP	0.000144202
GO:0032504	multicellular organism reproduction	BP	0.000159719
GO:0051923	sulfation	BP	0.000162552
GO:0017137	Rab GTPase binding	MF	0.000163274
GO:0005623	cell	CC	0.000169898
GO:0007219	Notch signaling pathway	BP	0.000169898
GO:0000216	obsolete M/G1 transition of mitotic cell cycle	BP	0.000184676
GO:0004221	obsolete ubiquitin thiolesterase activity	MF	0.00019085
GO:0002181	cytoplasmic translation	BP	0.00019085
GO:0000184	nuclear-transcribed mRNA catabolic process, nonsense-mediated decay	BP	0.000195312
GO:0030208	dermatan sulfate biosynthetic process	BP	0.000201703
GO:0030170	pyridoxal phosphate binding	MF	0.000204672
GO:0006977	DNA damage response, signal transduction by p53 class mediator resulting in cell cycle arrest	BP	0.000214397
GO:0007420	brain development	BP	0.000216977
GO:0008168	methyltransferase activity	MF	0.000221828
GO:0005768	endosome	CC	0.00022609
GO:0042346	positive regulation of NF-kappaB import into nucleus	BP	0.000228771
GO:0036057	slit diaphragm	CC	0.000229968
GO:0044062	regulation of excretion	BP	0.000229968
GO:0070836	caveola assembly	BP	0.000229968
GO:0000151	ubiquitin ligase complex	CC	0.000241449
GO:0016048	detection of temperature stimulus	BP	0.000242092
GO:0016202	regulation of striated muscle tissue development	BP	0.000242092
GO:0032689	negative regulation of interferon-gamma production	BP	0.000242092
GO:0048042	regulation of post-mating oviposition	BP	0.000252234
GO:0032496	response to lipopolysaccharide	BP	0.000252861
GO:0030288	outer membrane-bounded periplasmic space	CC	0.000271966
GO:0042535	positive regulation of tumor necrosis factor biosynthetic process	BP	0.000271966
GO:0043281	regulation of cysteine-type endopeptidase activity involved in apoptotic process	BP	0.000273648
GO:0022904	respiratory electron transport chain	BP	0.000273648
GO:0022891	substrate-specific transmembrane transporter activity	MF	0.000276221
GO:0001666	response to hypoxia	BP	0.000276221
GO:0000502	proteasome complex	CC	0.00028076
GO:0030169	low-density lipoprotein particle binding	MF	0.000283767
GO:0097153	cysteine-type endopeptidase activity involved in apoptotic process	MF	0.000283767
GO:0043235	receptor complex	CC	0.000283767
GO:0008022	protein C-terminus binding	MF	0.000303428
GO:0016614	oxidoreductase activity, acting on CH-OH group of donors	MF	0.000337257
GO:0030054	cell junction	CC	0.000377516
GO:0005216	ion channel activity	MF	0.000380839
GO:0005215	transporter activity	MF	0.000398628
GO:0003774	motor activity	MF	0.000402479
GO:0005770	late endosome	CC	0.000402479
GO:0006414	translational elongation	BP	0.000413418
GO:0031018	endocrine pancreas development	BP	0.000413418
GO:0051437	positive regulation of ubiquitin-protein ligase activity involved in regulation of mitotic cell cycle transition	BP	0.000413418
GO:0008528	G-protein coupled peptide receptor activity	MF	0.00043621
GO:0008219	cell death	BP	0.000442806
GO:0043154	negative regulation of cysteine-type endopeptidase activity involved in apoptotic process	BP	0.000445308
GO:0006368	transcription elongation from RNA polymerase II promoter	BP	0.000445652
GO:0000790	nuclear chromatin	CC	0.000462058
GO:0034097	response to cytokine	BP	0.000462058
GO:0001618	virus receptor activity	MF	0.000463761
GO:0072017	distal tubule development	BP	0.000482194
GO:0006030	chitin metabolic process	BP	0.000484729
GO:0005929	cilium	CC	0.000497597
GO:0008340	determination of adult lifespan	BP	0.000520416
GO:0042624	ATPase activity, uncoupled	MF	0.0005293
GO:0004089	carbonate dehydratase activity	MF	0.000534278
GO:0004497	monooxygenase activity	MF	0.000542463
GO:0036064	ciliary basal body	CC	0.000578234
GO:0017111	nucleoside-triphosphatase activity	MF	0.000612677
GO:0032760	positive regulation of tumor necrosis factor production	BP	0.000612677
GO:0000022	mitotic spindle elongation	BP	0.000612677
GO:0030433	ubiquitin-dependent ERAD pathway	BP	0.000612677
GO:0010906	regulation of glucose metabolic process	BP	0.000629057
GO:0032456	endocytic recycling	BP	0.000638019
GO:0035354	Toll-like receptor 1-Toll-like receptor 2 protein complex	CC	0.000643132
GO:0038123	toll-like receptor TLR1:TLR2 signaling pathway	BP	0.000643132
GO:0042495	detection of triacyl bacterial lipopeptide	BP	0.000643132
GO:0071727	cellular response to triacyl bacterial lipopeptide	BP	0.000643132
GO:0097267	omega-hydroxylase P450 pathway	BP	0.000643132
GO:0003697	single-stranded DNA binding	MF	0.000644547
GO:0006417	regulation of translation	BP	0.000645811
GO:0031226	intrinsic component of plasma membrane	CC	0.00066537
GO:0045930	negative regulation of mitotic cell cycle	BP	0.00066537
GO:0003184	pulmonary valve morphogenesis	BP	0.00072237
GO:0035418	protein localization to synapse	BP	0.00072237
GO:0071723	lipopeptide binding	MF	0.000722925
GO:0007171	activation of transmembrane receptor protein tyrosine kinase activity	BP	0.000722925
GO:0015695	organic cation transport	BP	0.000722925
GO:0051637	obsolete Gram-positive bacterial cell surface binding	MF	0.000743369
GO:0002537	nitric oxide production involved in inflammatory response	BP	0.000748988
GO:0002730	regulation of dendritic cell cytokine production	BP	0.000748988
GO:0016046	detection of fungus	BP	0.000748988
GO:0032497	detection of lipopolysaccharide	BP	0.000748988
GO:0032609	interferon-gamma production	BP	0.000748988
GO:0032707	negative regulation of interleukin-23 production	BP	0.000748988
GO:0032732	positive regulation of interleukin-1 production	BP	0.000748988
GO:0045359	positive regulation of interferon-beta biosynthetic process	BP	0.000748988
GO:0060907	positive regulation of macrophage cytokine production	BP	0.000748988
GO:0061330	Malpighian tubule stellate cell differentiation	BP	0.000748988
GO:0070430	positive regulation of nucleotide-binding oligomerization domain containing 1 signaling pathway	BP	0.000748988
GO:0070434	positive regulation of nucleotide-binding oligomerization domain containing 2 signaling pathway	BP	0.000748988
GO:0048749	compound eye development	BP	0.00079883
GO:0048471	perinuclear region of cytoplasm	CC	0.000818157
GO:0030855	epithelial cell differentiation	BP	0.000844571
GO:0048812	neuron projection morphogenesis	BP	0.000846862
GO:0003779	actin binding	MF	0.000851349
GO:0042744	hydrogen peroxide catabolic process	BP	0.000851349
GO:0003714	transcription corepressor activity	MF	0.000904244
GO:0003743	translation initiation factor activity	MF	0.000904244
GO:0045893	positive regulation of transcription, DNA-templated	BP	0.000911969
GO:0036459	thiol-dependent ubiquitinyl hydrolase activity	MF	0.000925617
GO:0000228	nuclear chromosome	CC	0.000925617
GO:0005778	peroxisomal membrane	CC	0.000925617
GO:0006099	tricarboxylic acid cycle	BP	0.000925617
GO:0072372	cilium	CC	0.000939919
GO:0000381	regulation of alternative mRNA splicing, via spliceosome	BP	0.000939919
GO:0018279	protein N-linked glycosylation via asparagine	BP	0.000939919

## Sheet: Table S20
Raw enrichment rates for Mollusca-specific duplications
GO term	description	category*	p-value
GO:0005515	protein binding	MF	2.08593e-63		*BP: biological process; MF: molecular function; CC: cellular process
GO:0005634	nucleus	CC	3.59153e-50
GO:0016021	integral component of membrane	CC	1.35645e-46
GO:0005654	nucleoplasm	CC	3.19892e-39
GO:0005730	nucleolus	CC	4.14581e-32
GO:0005829	cytosol	CC	1.84414e-31
GO:0005524	ATP binding	MF	3.02389e-31
GO:0005737	cytoplasm	CC	2.93175e-26
GO:0007165	signal transduction	BP	2.93175e-26
GO:0045087	innate immune response	BP	1.06828e-25
GO:0005576	extracellular region	CC	1.37858e-24
GO:0005739	mitochondrion	CC	2.11052e-24
GO:0008061	chitin binding	MF	1.65703e-22
GO:0005230	extracellular ligand-gated ion channel activity	MF	7.65287e-22
GO:1990001	inhibition of cysteine-type endopeptidase activity involved in apoptotic process	BP	2.38812e-21
GO:0007156	homophilic cell adhesion via plasma membrane adhesion molecules	BP	2.62626e-21
GO:0005509	calcium ion binding	MF	1.39696e-19
GO:0004518	nuclease activity	MF	1.59313e-18
GO:0000398	mRNA splicing, via spliceosome	BP	7.29286e-18
GO:0044822	RNA binding	MF	8.43661e-18
GO:0006412	translation	BP	1.65682e-17
GO:0070424	regulation of nucleotide-binding oligomerization domain containing signaling pathway	BP	2.99156e-17
GO:0008146	sulfotransferase activity	MF	8.9129e-17
GO:0005615	extracellular space	CC	9.78124e-17
GO:0035666	TRIF-dependent toll-like receptor signaling pathway	BP	2.11257e-16
GO:0043027	cysteine-type endopeptidase inhibitor activity involved in apoptotic process	MF	4.2409e-16
GO:0090084	negative regulation of inclusion body assembly	BP	5.32118e-16
GO:0070852	cell body fiber	CC	6.95841e-16
GO:0005529	carbohydrate binding	MF	3.94993e-15
GO:0004888	transmembrane signaling receptor activity	MF	1.97949e-14
GO:0015031	protein transport	BP	2.05767e-14
GO:0005096	GTPase activator activity	MF	2.30865e-14
GO:0022008	neurogenesis	BP	2.30865e-14
GO:0005759	mitochondrial matrix	CC	3.63515e-14
GO:0039535	regulation of RIG-I signaling pathway	BP	3.63515e-14
GO:0060544	regulation of necroptotic process	BP	3.63515e-14
GO:2000116	regulation of cysteine-type endopeptidase activity	BP	3.63515e-14
GO:0006350	transcription, DNA-templated	BP	4.85239e-14
GO:0003723	RNA binding	MF	7.93616e-14
GO:0003735	structural constituent of ribosome	MF	7.93616e-14
GO:0034121	regulation of toll-like receptor signaling pathway	BP	1.84182e-13
GO:0070266	necroptotic process	BP	2.97649e-13
GO:0005488	binding	MF	7.18206e-13
GO:0016192	vesicle-mediated transport	BP	7.18206e-13
GO:0006030	chitin metabolic process	BP	2.08267e-12
GO:0006468	protein phosphorylation	BP	2.37871e-12
GO:0006364	rRNA processing	BP	2.49213e-12
GO:0045088	regulation of innate immune response	BP	2.8477e-12
GO:0010939	regulation of necrotic cell death	BP	3.275e-12
GO:0012505	endomembrane system	CC	3.30111e-12
GO:0007249	I-kappaB kinase/NF-kappaB signaling	BP	5.864e-12
GO:1902443	negative regulation of ripoptosome assembly involved in necroptotic process	BP	6.81133e-12
GO:1902523	positive regulation of protein K63-linked ubiquitination	BP	6.81133e-12
GO:1902527	positive regulation of protein monoubiquitination	BP	6.81133e-12
GO:0070628	proteasome binding	MF	8.54362e-12
GO:0016032	viral process	BP	1.6009e-11
GO:0008134	transcription factor binding	MF	2.59645e-11
GO:0006511	ubiquitin-dependent protein catabolic process	BP	8.11435e-11
GO:0045121	membrane raft	CC	1.78409e-10
GO:0008107	galactoside 2-alpha-L-fucosyltransferase activity	MF	1.86766e-10
GO:1902524	positive regulation of protein K48-linked ubiquitination	BP	2.46689e-10
GO:0004674	protein serine/threonine kinase activity	MF	2.48739e-10
GO:0030544	Hsp70 protein binding	MF	3.23813e-10
GO:0005319	lipid transporter activity	MF	3.49222e-10
GO:0005102	receptor binding	MF	3.58455e-10
GO:0006397	mRNA processing	BP	4.02623e-10
GO:0019233	sensory perception of pain	BP	4.69445e-10
GO:0005681	spliceosomal complex	CC	5.21902e-10
GO:0004672	protein kinase activity	MF	6.85234e-10
GO:0045595	regulation of cell differentiation	BP	1.0042e-09
GO:0071011	precatalytic spliceosome	CC	1.30516e-09
GO:0006974	cellular response to DNA damage stimulus	BP	1.83023e-09
GO:0010803	regulation of tumor necrosis factor-mediated signaling pathway	BP	2.28311e-09
GO:0008812	choline dehydrogenase activity	MF	3.42159e-09
GO:0035631	CD40 receptor complex	CC	3.76232e-09
GO:0071013	catalytic step 2 spliceosome	CC	5.15687e-09
GO:0050727	regulation of inflammatory response	BP	5.37949e-09
GO:0006886	intracellular protein transport	BP	5.54357e-09
GO:0006921	cellular component disassembly involved in execution phase of apoptosis	BP	6.50856e-09
GO:0004889	acetylcholine-gated cation-selective channel activity	MF	8.14018e-09
GO:0007166	cell surface receptor signaling pathway	BP	8.93651e-09
GO:0006066	alcohol metabolic process	BP	1.17097e-08
GO:0008380	RNA splicing	BP	1.17097e-08
GO:0001741	XY body	CC	1.19455e-08
GO:0045211	postsynaptic membrane	CC	1.54739e-08
GO:0030246	carbohydrate binding	MF	2.29262e-08
GO:0008329	signaling pattern recognition receptor activity	MF	2.57951e-08
GO:0001537	N-acetylgalactosamine 4-O-sulfotransferase activity	MF	3.29183e-08
GO:0061057	peptidoglycan recognition protein signaling pathway	BP	3.29183e-08
GO:0005540	hyaluronic acid binding	MF	3.74935e-08
GO:0019285	glycine betaine biosynthetic process from choline	BP	3.74935e-08
GO:0005525	GTP binding	MF	3.85083e-08
GO:0006281	DNA repair	BP	5.40047e-08
GO:0005789	endoplasmic reticulum membrane	CC	5.78844e-08
GO:0016787	hydrolase activity	MF	6.22584e-08
GO:0007157	heterophilic cell-cell adhesion via plasma membrane cell adhesion molecules	BP	6.89555e-08
GO:0007049	cell cycle	BP	8.66226e-08
GO:0051082	unfolded protein binding	MF	9.22463e-08
GO:0042426	choline catabolic process	BP	9.55637e-08
GO:0045893	positive regulation of transcription, DNA-templated	BP	9.55637e-08
GO:0005700	polytene chromosome	CC	9.72618e-08
GO:0006302	double-strand break repair	BP	9.72618e-08
GO:0089720	caspase binding	MF	9.89258e-08
GO:0006964	positive regulation of biosynthetic process of antibacterial peptides active against Gram-negative bacteria	BP	1.14809e-07
GO:0007423	sensory organ development	BP	1.35912e-07
GO:0000724	double-strand break repair via homologous recombination	BP	1.47807e-07
GO:0032543	mitochondrial translation	BP	1.47807e-07
GO:0051591	response to cAMP	BP	1.63532e-07
GO:0045892	negative regulation of transcription, DNA-templated	BP	1.8656e-07
GO:0006396	RNA processing	BP	1.97692e-07
GO:0000122	negative regulation of transcription from RNA polymerase II promoter	BP	2.02505e-07
GO:0004872	receptor activity	MF	2.35179e-07
GO:0005743	mitochondrial inner membrane	CC	2.59227e-07
GO:0007420	brain development	BP	2.69135e-07
GO:0030054	cell junction	CC	2.91516e-07
GO:0004842	ubiquitin-protein transferase activity	MF	2.93454e-07
GO:0003950	NAD+ ADP-ribosyltransferase activity	MF	3.16101e-07
GO:0005534	galactose binding	MF	3.36684e-07
GO:0006911	phagocytosis, engulfment	BP	3.75626e-07
GO:0042384	cilium assembly	BP	4.65821e-07
GO:0009986	cell surface	CC	4.70187e-07
GO:0001890	placenta development	BP	5.3724e-07
GO:1901796	regulation of signal transduction by p53 class mediator	BP	5.3724e-07
GO:0051291	protein heterooligomerization	BP	5.59693e-07
GO:0003677	DNA binding	MF	6.72454e-07
GO:0030203	glycosaminoglycan metabolic process	BP	7.64122e-07
GO:0005507	copper ion binding	MF	9.67666e-07
GO:0007271	synaptic transmission, cholinergic	BP	9.67666e-07
GO:0004828	serine-tRNA ligase activity	MF	1.0583e-06
GO:0006434	seryl-tRNA aminoacylation	BP	1.0583e-06
GO:0005887	integral component of plasma membrane	CC	1.38868e-06
GO:0050793	regulation of developmental process	BP	1.48594e-06
GO:0004871	signal transducer activity	MF	1.5125e-06
GO:0015276	ligand-gated ion channel activity	MF	1.8118e-06
GO:0043654	recognition of apoptotic cell	BP	1.8118e-06
GO:0006338	chromatin remodeling	BP	1.92983e-06
GO:0007095	mitotic G2 DNA damage checkpoint	BP	2.04162e-06
GO:0051923	sulfation	BP	2.24506e-06
GO:0006357	regulation of transcription from RNA polymerase II promoter	BP	2.76491e-06
GO:0005765	lysosomal membrane	CC	2.94987e-06
GO:0030166	proteoglycan biosynthetic process	BP	2.95172e-06
GO:0005604	basement membrane	CC	3.1072e-06
GO:0006790	sulfur compound metabolic process	BP	3.1072e-06
GO:0006914	autophagy	BP	3.1072e-06
GO:0042166	acetylcholine binding	MF	3.20461e-06
GO:0043154	negative regulation of cysteine-type endopeptidase activity involved in apoptotic process	BP	3.23807e-06
GO:0016051	carbohydrate biosynthetic process	BP	4.00692e-06
GO:0051301	cell division	BP	4.17523e-06
GO:0008378	galactosyltransferase activity	MF	4.39498e-06
GO:0006898	receptor-mediated endocytosis	BP	4.43324e-06
GO:0043231	intracellular membrane-bounded organelle	CC	4.92402e-06
GO:0006909	phagocytosis	BP	5.08522e-06
GO:0050830	defense response to Gram-positive bacterium	BP	5.0929e-06
GO:0005518	collagen binding	MF	5.84072e-06
GO:0009898	cytoplasmic side of plasma membrane	CC	5.84072e-06
GO:0030208	dermatan sulfate biosynthetic process	BP	7.07272e-06
GO:0008168	methyltransferase activity	MF	7.34693e-06
GO:0004190	aspartic-type endopeptidase activity	MF	7.61741e-06
GO:0006916	negative regulation of apoptotic process	BP	8.26826e-06
GO:0034128	negative regulation of MyD88-independent toll-like receptor signaling pathway	BP	8.34014e-06
GO:0009267	cellular response to starvation	BP	8.36098e-06
GO:0045434	negative regulation of female receptivity, post-mating	BP	9.98748e-06
GO:0060355	positive regulation of cell adhesion molecule production	BP	9.98748e-06
GO:2000377	regulation of reactive oxygen species metabolic process	BP	1.04771e-05
GO:0030176	integral component of endoplasmic reticulum membrane	CC	1.11819e-05
GO:0003729	mRNA binding	MF	1.32242e-05
GO:0005044	scavenger receptor activity	MF	1.36234e-05
GO:0003682	chromatin binding	MF	1.36234e-05
GO:0030206	chondroitin sulfate biosynthetic process	BP	1.36234e-05
GO:0003824	catalytic activity	MF	1.53689e-05
GO:0000151	ubiquitin ligase complex	CC	1.62157e-05
GO:0016333	morphogenesis of follicular epithelium	BP	1.62157e-05
GO:0005085	guanyl-nucleotide exchange factor activity	MF	1.64543e-05
GO:0043547	positive regulation of GTPase activity	BP	1.64543e-05
GO:0047756	chondroitin 4-sulfotransferase activity	MF	1.79808e-05
GO:0009756	carbohydrate mediated signaling	BP	1.79808e-05
GO:0051087	chaperone binding	MF	1.82848e-05
GO:0005875	microtubule associated complex	CC	2.06245e-05
GO:0035556	intracellular signal transduction	BP	2.34979e-05
GO:0001733	galactosylceramide sulfotransferase activity	MF	2.56855e-05
GO:0004062	aryl sulfotransferase activity	MF	2.56855e-05
GO:0006956	complement activation	BP	2.75349e-05
GO:0007005	mitochondrion organization	BP	2.84359e-05
GO:0006910	phagocytosis, recognition	BP	2.96896e-05
GO:0005930	axoneme	CC	3.82285e-05
GO:0016925	protein sumoylation	BP	3.91113e-05
GO:0017137	Rab GTPase binding	MF	3.98572e-05
GO:0006805	xenobiotic metabolic process	BP	3.98864e-05
GO:0043087	regulation of GTPase activity	BP	4.29064e-05
GO:0008228	opsonization	BP	4.37296e-05
GO:0050829	defense response to Gram-negative bacterium	BP	4.93933e-05
GO:0030424	axon	CC	5.10386e-05
GO:0042127	regulation of cell proliferation	BP	5.30766e-05
GO:0008131	primary amine oxidase activity	MF	5.35628e-05
GO:0007252	I-kappaB phosphorylation	BP	5.35628e-05
GO:0008565	protein transporter activity	MF	6.22028e-05
GO:0006682	galactosylceramide biosynthetic process	BP	6.39851e-05
GO:0048042	regulation of post-mating oviposition	BP	6.48804e-05
GO:0007067	mitotic cell cycle	BP	7.3625e-05
GO:0033160	positive regulation of protein import into nucleus, translocation	BP	7.60219e-05
GO:0043281	regulation of cysteine-type endopeptidase activity involved in apoptotic process	BP	7.60219e-05
GO:0051770	positive regulation of nitric-oxide synthase biosynthetic process	BP	7.60219e-05
GO:0000184	nuclear-transcribed mRNA catabolic process, nonsense-mediated decay	BP	8.3333e-05
GO:0006464	cellular protein modification process	BP	8.3333e-05
GO:0070125	mitochondrial translational elongation	BP	8.80175e-05
GO:0003823	antigen binding	MF	8.91201e-05
GO:2001065	mannan binding	MF	8.91201e-05
GO:0001867	complement activation, lectin pathway	BP	8.91201e-05
GO:0000381	regulation of alternative mRNA splicing, via spliceosome	BP	8.91201e-05
GO:0018279	protein N-linked glycosylation via asparagine	BP	8.91201e-05
GO:0031145	anaphase-promoting complex-dependent catabolic process	BP	8.91201e-05
GO:0070126	mitochondrial translational termination	BP	8.91201e-05
GO:0032722	positive regulation of chemokine production	BP	9.05093e-05
GO:0001875	lipopolysaccharide receptor activity	MF	9.05408e-05
GO:0071223	cellular response to lipoteichoic acid	BP	9.05408e-05
GO:0006368	transcription elongation from RNA polymerase II promoter	BP	9.56274e-05
GO:0005892	acetylcholine-gated channel complex	CC	0.000102492
GO:0009966	regulation of signal transduction	BP	0.000102492
GO:0006486	protein glycosylation	BP	0.000107205
GO:0048306	calcium-dependent protein binding	MF	0.000109165
GO:0032689	negative regulation of interferon-gamma production	BP	0.000111949
GO:0031072	heat shock protein binding	MF	0.000132184
GO:0005796	Golgi lumen	CC	0.000132184
GO:0016197	endosomal transport	BP	0.000132184
GO:0004560	alpha-L-fucosidase activity	MF	0.000137749
GO:0005537	mannose binding	MF	0.000137749
GO:0009308	amine metabolic process	BP	0.000137749
GO:0050707	regulation of cytokine secretion	BP	0.000137749
GO:0004003	ATP-dependent DNA helicase activity	MF	0.00013909
GO:0007052	mitotic spindle organization	BP	0.0001393
GO:0006955	immune response	BP	0.000163682
GO:0007162	negative regulation of cell adhesion	BP	0.000184625
GO:0005840	ribosome	CC	0.000193303
GO:0042624	ATPase activity, uncoupled	MF	0.000197119
GO:0051437	positive regulation of ubiquitin-protein ligase activity involved in regulation of mitotic cell cycle transition	BP	0.000197961
GO:0008188	neuropeptide receptor activity	MF	0.000206594
GO:0000287	magnesium ion binding	MF	0.000206594
GO:0004004	ATP-dependent RNA helicase activity	MF	0.000206594
GO:0031902	late endosome membrane	CC	0.000206594
GO:0008119	thiopurine S-methyltransferase activity	MF	0.000207775
GO:0043123	positive regulation of I-kappaB kinase/NF-kappaB signaling	BP	0.000216421
GO:0005856	cytoskeleton	CC	0.000217464
GO:0008528	G-protein coupled peptide receptor activity	MF	0.000223617
GO:0015464	acetylcholine receptor activity	MF	0.000232677
GO:0046981	beta-1,4-mannosylglycolipid beta-1,3-N-acetylglucosaminyltransferase activity	MF	0.000232677
GO:0003184	pulmonary valve morphogenesis	BP	0.000232677
GO:0008314	gurken signaling pathway	BP	0.000232677
GO:0006406	mRNA export from nucleus	BP	0.000239653
GO:0005814	centriole	CC	0.000245818
GO:0006413	translational initiation	BP	0.000245818
GO:0072562	blood microparticle	CC	0.000247443
GO:0008218	bioluminescence	BP	0.000247443
GO:0004667	prostaglandin-D synthase activity	MF	0.000253049
GO:0042116	macrophage activation	BP	0.000253049
GO:2000255	negative regulation of male germ cell proliferation	BP	0.000253049
GO:0032735	positive regulation of interleukin-12 production	BP	0.000253818
GO:0042493	response to drug	BP	0.000274742
GO:0008026	ATP-dependent helicase activity	MF	0.000275027
GO:0009617	response to bacterium	BP	0.000275027
GO:0010843	obsolete promoter binding	MF	0.000282018
GO:0005762	mitochondrial large ribosomal subunit	CC	0.000282018
GO:0030433	ubiquitin-dependent ERAD pathway	BP	0.000282018
GO:0030198	extracellular matrix organization	BP	0.000289945
GO:0006303	double-strand break repair via nonhomologous end joining	BP	0.00030477
GO:0050852	T cell receptor signaling pathway	BP	0.00030477
GO:0000082	G1/S transition of mitotic cell cycle	BP	0.000310113
GO:0036498	IRE1-mediated unfolded protein response	BP	0.000310526
GO:0043687	post-translational protein modification	BP	0.000338826
GO:0071360	cellular response to exogenous dsRNA	BP	0.000345086
GO:0006366	transcription from RNA polymerase II promoter	BP	0.000352192
GO:0004601	peroxidase activity	MF	0.000360503
GO:0005201	extracellular matrix structural constituent	MF	0.000360503
GO:0003706	obsolete ligand-regulated transcription factor activity	MF	0.000371078
GO:0005126	cytokine receptor binding	MF	0.000371078
GO:0038049	transcription factor activity, ligand-activated RNA polymerase II transcription factor binding	MF	0.000371078
GO:0002537	nitric oxide production involved in inflammatory response	BP	0.000371078
GO:0002730	regulation of dendritic cell cytokine production	BP	0.000371078
GO:0016046	detection of fungus	BP	0.000371078
GO:0032497	detection of lipopolysaccharide	BP	0.000371078
GO:0032609	interferon-gamma production	BP	0.000371078
GO:0032707	negative regulation of interleukin-23 production	BP	0.000371078
GO:0032732	positive regulation of interleukin-1 production	BP	0.000371078
GO:0034196	acylglycerol transport	BP	0.000371078
GO:0045359	positive regulation of interferon-beta biosynthetic process	BP	0.000371078
GO:0060907	positive regulation of macrophage cytokine production	BP	0.000371078
GO:0070430	positive regulation of nucleotide-binding oligomerization domain containing 1 signaling pathway	BP	0.000371078
GO:0070434	positive regulation of nucleotide-binding oligomerization domain containing 2 signaling pathway	BP	0.000371078
GO:0005794	Golgi apparatus	CC	0.000388754
GO:0001077	transcriptional activator activity, RNA polymerase II core promoter proximal region sequence-specific binding	MF	0.000407777
GO:0006283	transcription-coupled nucleotide-excision repair	BP	0.000407777
GO:0003678	DNA helicase activity	MF	0.000410108
GO:0000790	nuclear chromatin	CC	0.000410108
GO:0032733	positive regulation of interleukin-10 production	BP	0.000410108
GO:0035158	regulation of tube diameter, open tracheal system	BP	0.000427346
GO:0005623	cell	CC	0.000427392
GO:0006888	ER to Golgi vesicle-mediated transport	BP	0.000434311
GO:0030431	sleep	BP	0.000466271
GO:0004100	chitin synthase activity	MF	0.000483147
GO:0004364	glutathione transferase activity	MF	0.000483147
GO:0006031	chitin biosynthetic process	BP	0.000483147
GO:0030169	low-density lipoprotein particle binding	MF	0.000496181
GO:0047915	ganglioside galactosyltransferase activity	MF	0.000496181
GO:0042248	maintenance of polarity of follicular epithelium	BP	0.000496181
GO:0030170	pyridoxal phosphate binding	MF	0.000511488
GO:0006811	ion transport	BP	0.000511488
GO:0007030	Golgi organization	BP	0.000612166
GO:0006614	SRP-dependent cotranslational protein targeting to membrane	BP	0.000614424
GO:0004221	obsolete ubiquitin thiolesterase activity	MF	0.000616901
GO:0030528	obsolete transcription regulator activity	MF	0.000616901
GO:0043130	ubiquitin binding	MF	0.000621239
GO:0002322	B cell proliferation involved in immune response	BP	0.000621239
GO:0042403	thyroid hormone metabolic process	BP	0.000621239
GO:0050702	interleukin-1 beta secretion	BP	0.000621239
GO:1900227	positive regulation of NLRP3 inflammasome complex assembly	BP	0.000621239
GO:0030308	negative regulation of cell growth	BP	0.000621239
GO:0032370	positive regulation of lipid transport	BP	0.000681897
GO:0001530	lipopolysaccharide binding	MF	0.000682357
GO:0030890	positive regulation of B cell proliferation	BP	0.000742677
GO:0048812	neuron projection morphogenesis	BP	0.000753626
GO:0005769	early endosome	CC	0.000765527
GO:0006035	cuticle chitin biosynthetic process	BP	0.000788384
GO:0061314	Notch signaling involved in heart development	BP	0.000836142
GO:0000084	mitotic S phase	BP	0.000859419
GO:0008286	insulin receptor signaling pathway	BP	0.000908709
GO:0016573	histone acetylation	BP	0.000908709
GO:0035264	multicellular organism growth	BP	0.000908709
GO:0038095	Fc-epsilon receptor signaling pathway	BP	0.000908709
GO:0008033	tRNA processing	BP	0.000911473
GO:0042795	snRNA transcription from RNA polymerase II promoter	BP	0.000930176
GO:0051436	negative regulation of ubiquitin-protein ligase activity involved in mitotic cell cycle	BP	0.000930176
GO:0007269	neurotransmitter secretion	BP	0.000943357
GO:0004930	G-protein coupled receptor activity	MF	0.00096335
GO:0030425	dendrite	CC	0.000982192
GO:0016236	macroautophagy	BP	0.00098312
GO:0000166	nucleotide binding	MF	0.000988708

## Sheet: Table S21
Raw enrichment rates for Lophotrochozoa-specific (excluding Annelida) duplications
GO term	description	category*	p-value
GO:0016021	integral component of membrane	CC	2.99166e-61		*BP: biological process; MF: molecular function; CC: cellular process
GO:0005515	protein binding	MF	2.36946e-40
GO:0008146	sulfotransferase activity	MF	4.66502e-36
GO:0005524	ATP binding	MF	6.72123e-28
GO:0005634	nucleus	CC	2.24775e-26
GO:0006811	ion transport	BP	5.80187e-23
GO:0005654	nucleoplasm	CC	8.08117e-23
GO:0005230	extracellular ligand-gated ion channel activity	MF	4.21536e-22
GO:0005739	mitochondrion	CC	6.60728e-22
GO:0005615	extracellular space	CC	3.16231e-21
GO:0005737	cytoplasm	CC	3.72804e-21
GO:0044822	RNA binding	MF	9.41431e-21
GO:0005102	receptor binding	MF	3.00355e-19
GO:0016051	carbohydrate biosynthetic process	BP	8.03218e-19
GO:0005886	plasma membrane	CC	4.51453e-17
GO:0004560	alpha-L-fucosidase activity	MF	7.45244e-17
GO:0005887	integral component of plasma membrane	CC	8.67187e-17
GO:1990001	inhibition of cysteine-type endopeptidase activity involved in apoptotic process	BP	6.88946e-16
GO:0005730	nucleolus	CC	1.0808e-15
GO:0070424	regulation of nucleotide-binding oligomerization domain containing signaling pathway	BP	1.56853e-15
GO:0045088	regulation of innate immune response	BP	2.27185e-15
GO:0008061	chitin binding	MF	1.17538e-14
GO:0035666	TRIF-dependent toll-like receptor signaling pathway	BP	3.1306e-14
GO:0008107	galactoside 2-alpha-L-fucosyltransferase activity	MF	4.06713e-14
GO:0007165	signal transduction	BP	4.46014e-14
GO:0043027	cysteine-type endopeptidase inhibitor activity involved in apoptotic process	MF	6.40651e-14
GO:0039535	regulation of RIG-I signaling pathway	BP	1.35325e-13
GO:0060544	regulation of necroptotic process	BP	1.35325e-13
GO:2000116	regulation of cysteine-type endopeptidase activity	BP	1.35325e-13
GO:0001537	N-acetylgalactosamine 4-O-sulfotransferase activity	MF	2.29859e-13
GO:0004100	chitin synthase activity	MF	3.80227e-13
GO:0006031	chitin biosynthetic process	BP	3.80227e-13
GO:0034121	regulation of toll-like receptor signaling pathway	BP	3.80227e-13
GO:0006004	fucose metabolic process	BP	4.02159e-13
GO:0020037	heme binding	MF	9.83443e-13
GO:0006035	cuticle chitin biosynthetic process	BP	1.04048e-12
GO:0007166	cell surface receptor signaling pathway	BP	1.87383e-12
GO:0005743	mitochondrial inner membrane	CC	1.96272e-12
GO:0010939	regulation of necrotic cell death	BP	2.69747e-12
GO:0001838	embryonic epithelial tube formation	BP	6.99343e-12
GO:0005507	copper ion binding	MF	1.05853e-11
GO:0007249	I-kappaB kinase/NF-kappaB signaling	BP	1.29163e-11
GO:0045121	membrane raft	CC	3.27966e-11
GO:0035158	regulation of tube diameter, open tracheal system	BP	3.89378e-11
GO:0005576	extracellular region	CC	4.2244e-11
GO:0007156	homophilic cell adhesion via plasma membrane adhesion molecules	BP	4.2244e-11
GO:0001733	galactosylceramide sulfotransferase activity	MF	4.85222e-11
GO:1902443	negative regulation of ripoptosome assembly involved in necroptotic process	BP	4.85222e-11
GO:1902523	positive regulation of protein K63-linked ubiquitination	BP	4.85222e-11
GO:1902527	positive regulation of protein monoubiquitination	BP	4.85222e-11
GO:0006790	sulfur compound metabolic process	BP	6.98281e-11
GO:0004497	monooxygenase activity	MF	7.59057e-11
GO:0070330	aromatase activity	MF	1.17913e-10
GO:0070266	necroptotic process	BP	1.44884e-10
GO:0005759	mitochondrial matrix	CC	1.69056e-10
GO:0008523	sodium-dependent multivitamin transmembrane transporter activity	MF	3.17023e-10
GO:0010803	regulation of tumor necrosis factor-mediated signaling pathway	BP	3.37461e-10
GO:0004930	G-protein coupled receptor activity	MF	3.79043e-10
GO:0005509	calcium ion binding	MF	4.09011e-10
GO:1902524	positive regulation of protein K48-linked ubiquitination	BP	4.38681e-10
GO:0055085	transmembrane transport	BP	8.59516e-10
GO:0000398	mRNA splicing, via spliceosome	BP	1.7291e-09
GO:0047756	chondroitin 4-sulfotransferase activity	MF	1.82872e-09
GO:0048085	adult chitin-containing cuticle pigmentation	BP	1.82872e-09
GO:0050727	regulation of inflammatory response	BP	1.82872e-09
GO:0097267	omega-hydroxylase P450 pathway	BP	1.82872e-09
GO:0035631	CD40 receptor complex	CC	3.03984e-09
GO:0004889	acetylcholine-gated cation-selective channel activity	MF	3.09139e-09
GO:0030212	hyaluronan metabolic process	BP	3.59608e-09
GO:0008362	chitin-based embryonic cuticle biosynthetic process	BP	5.2794e-09
GO:0001741	XY body	CC	7.22184e-09
GO:0005581	collagen trimer	CC	7.7039e-09
GO:0003677	DNA binding	MF	8.98705e-09
GO:0005829	cytosol	CC	1.03731e-08
GO:0006682	galactosylceramide biosynthetic process	BP	1.13446e-08
GO:0004386	helicase activity	MF	1.14347e-08
GO:0003723	RNA binding	MF	1.25341e-08
GO:0009308	amine metabolic process	BP	1.54474e-08
GO:0043654	recognition of apoptotic cell	BP	1.54474e-08
GO:0045595	regulation of cell differentiation	BP	1.77981e-08
GO:0004957	prostaglandin E receptor activity	MF	1.81141e-08
GO:0005525	GTP binding	MF	2.17117e-08
GO:0009611	response to wounding	BP	2.32609e-08
GO:0035159	regulation of tube length, open tracheal system	BP	3.57143e-08
GO:0003950	NAD+ ADP-ribosyltransferase activity	MF	3.72965e-08
GO:0008131	primary amine oxidase activity	MF	3.92e-08
GO:0060439	trachea morphogenesis	BP	3.92e-08
GO:0006956	complement activation	BP	6.26322e-08
GO:0007157	heterophilic cell-cell adhesion via plasma membrane cell adhesion molecules	BP	6.61027e-08
GO:0006412	translation	BP	7.89599e-08
GO:0003735	structural constituent of ribosome	MF	8.16065e-08
GO:0008188	neuropeptide receptor activity	MF	8.68916e-08
GO:0045211	postsynaptic membrane	CC	8.68916e-08
GO:0004601	peroxidase activity	MF	1.0629e-07
GO:0016139	glycoside catabolic process	BP	1.14558e-07
GO:0051591	response to cAMP	BP	1.24945e-07
GO:0001890	placenta development	BP	1.28015e-07
GO:0009898	cytoplasmic side of plasma membrane	CC	1.52794e-07
GO:0043231	intracellular membrane-bounded organelle	CC	1.61971e-07
GO:0008395	steroid hydroxylase activity	MF	1.67338e-07
GO:0005452	inorganic anion exchanger activity	MF	1.82761e-07
GO:0005506	iron ion binding	MF	1.93596e-07
GO:0030198	extracellular matrix organization	BP	1.93655e-07
GO:0051291	protein heterooligomerization	BP	2.04293e-07
GO:0008228	opsonization	BP	2.04779e-07
GO:0007424	open tracheal system development	BP	3.55042e-07
GO:0007430	terminal branching, open tracheal system	BP	4.14342e-07
GO:0003823	antigen binding	MF	4.46504e-07
GO:2001065	mannan binding	MF	4.46504e-07
GO:0001867	complement activation, lectin pathway	BP	4.46504e-07
GO:0008528	G-protein coupled peptide receptor activity	MF	4.58074e-07
GO:0019370	leukotriene biosynthetic process	BP	5.00425e-07
GO:0050829	defense response to Gram-negative bacterium	BP	5.15913e-07
GO:0008271	secondary active sulfate transmembrane transporter activity	MF	5.44279e-07
GO:0005921	gap junction	CC	5.44279e-07
GO:0007443	Malpighian tubule morphogenesis	BP	9.58019e-07
GO:0007155	cell adhesion	BP	1.06064e-06
GO:0042803	protein homodimerization activity	MF	1.1011e-06
GO:0015031	protein transport	BP	1.20815e-06
GO:0003810	protein-glutamine gamma-glutamyltransferase activity	MF	1.32857e-06
GO:0004051	arachidonate 5-lipoxygenase activity	MF	1.32857e-06
GO:0016165	linoleate 13S-lipoxygenase activity	MF	1.32857e-06
GO:0002540	leukotriene production involved in inflammatory response	BP	1.32857e-06
GO:0038061	NIK/NF-kappaB signaling	BP	1.82428e-06
GO:0005578	proteinaceous extracellular matrix	CC	1.91268e-06
GO:0004062	aryl sulfotransferase activity	MF	2.01747e-06
GO:0005488	binding	MF	2.60359e-06
GO:0050830	defense response to Gram-positive bacterium	BP	2.78662e-06
GO:0015878	biotin transport	BP	2.91029e-06
GO:0015887	pantothenate transmembrane transport	BP	2.91029e-06
GO:0042552	myelination	BP	2.91029e-06
GO:0009617	response to bacterium	BP	3.29436e-06
GO:2000535	regulation of entry of bacterium into host cell	BP	3.29436e-06
GO:0006692	prostanoid metabolic process	BP	3.78561e-06
GO:2001300	lipoxin metabolic process	BP	3.78561e-06
GO:0043154	negative regulation of cysteine-type endopeptidase activity involved in apoptotic process	BP	4.68623e-06
GO:0006364	rRNA processing	BP	4.7487e-06
GO:0072562	blood microparticle	CC	4.89213e-06
GO:0043394	proteoglycan binding	MF	5.22809e-06
GO:0071011	precatalytic spliceosome	CC	5.69364e-06
GO:0015276	ligand-gated ion channel activity	MF	5.8892e-06
GO:0018149	peptide cross-linking	BP	6.21289e-06
GO:0006691	leukotriene metabolic process	BP	6.52322e-06
GO:0006468	protein phosphorylation	BP	9.29714e-06
GO:0015464	acetylcholine receptor activity	MF	9.63052e-06
GO:0030166	proteoglycan biosynthetic process	BP	9.63052e-06
GO:0006921	cellular component disassembly involved in execution phase of apoptosis	BP	9.64055e-06
GO:0050659	N-acetylgalactosamine 4-sulfate 6-O-sulfotransferase activity	MF	9.71254e-06
GO:0005813	centrosome	CC	1.01311e-05
GO:0016887	ATPase activity	MF	1.38276e-05
GO:0051923	sulfation	BP	1.40069e-05
GO:2000377	regulation of reactive oxygen species metabolic process	BP	1.51392e-05
GO:0005096	GTPase activator activity	MF	1.53069e-05
GO:0004035	alkaline phosphatase activity	MF	1.65243e-05
GO:0065010	extracellular membrane-bounded organelle	CC	1.65243e-05
GO:0003006	developmental process involved in reproduction	BP	1.65243e-05
GO:0071529	cementum mineralization	BP	1.65243e-05
GO:0042381	hemolymph coagulation	BP	1.65406e-05
GO:0006260	DNA replication	BP	2.11585e-05
GO:0043123	positive regulation of I-kappaB kinase/NF-kappaB signaling	BP	2.12136e-05
GO:0005201	extracellular matrix structural constituent	MF	2.16146e-05
GO:0042127	regulation of cell proliferation	BP	2.21167e-05
GO:0005892	acetylcholine-gated channel complex	CC	2.31109e-05
GO:0007271	synaptic transmission, cholinergic	BP	2.31109e-05
GO:0030206	chondroitin sulfate biosynthetic process	BP	2.31827e-05
GO:0012505	endomembrane system	CC	2.47344e-05
GO:0006916	negative regulation of apoptotic process	BP	2.57666e-05
GO:0003924	GTPase activity	MF	2.7832e-05
GO:0006396	RNA processing	BP	2.7832e-05
GO:0048038	quinone binding	MF	2.7836e-05
GO:0006979	response to oxidative stress	BP	2.96834e-05
GO:0016705	oxidoreductase activity, acting on paired donors, with incorporation or reduction of molecular oxygen	MF	3.01529e-05
GO:0000122	negative regulation of transcription from RNA polymerase II promoter	BP	3.01561e-05
GO:0005624	obsolete membrane fraction	CC	3.09381e-05
GO:0019233	sensory perception of pain	BP	3.78635e-05
GO:0042166	acetylcholine binding	MF	4.52448e-05
GO:0071013	catalytic step 2 spliceosome	CC	5.06529e-05
GO:0042446	hormone biosynthetic process	BP	6.01262e-05
GO:0005215	transporter activity	MF	6.02108e-05
GO:0009986	cell surface	CC	6.02108e-05
GO:0045087	innate immune response	BP	6.13906e-05
GO:0009267	cellular response to starvation	BP	6.78269e-05
GO:0042744	hydrogen peroxide catabolic process	BP	7.83603e-05
GO:0048306	calcium-dependent protein binding	MF	8.27115e-05
GO:0033209	tumor necrosis factor-mediated signaling pathway	BP	8.50053e-05
GO:0008832	dGTPase activity	MF	8.57619e-05
GO:0032567	dGTP binding	MF	8.57619e-05
GO:0008026	ATP-dependent helicase activity	MF	8.57619e-05
GO:0008134	transcription factor binding	MF	8.57619e-05
GO:0006203	dGTP catabolic process	BP	8.57619e-05
GO:0046061	dATP catabolic process	BP	8.57619e-05
GO:0006397	mRNA processing	BP	8.57619e-05
GO:0004888	transmembrane signaling receptor activity	MF	0.000102387
GO:0031526	brush border membrane	CC	0.000103179
GO:0006805	xenobiotic metabolic process	BP	0.000125819
GO:0006457	protein folding	BP	0.000145247
GO:0048477	oogenesis	BP	0.000145247
GO:0004674	protein serine/threonine kinase activity	MF	0.000148256
GO:0006964	positive regulation of biosynthetic process of antibacterial peptides active against Gram-negative bacteria	BP	0.000161979
GO:0001958	endochondral ossification	BP	0.000174149
GO:0033280	response to vitamin D	BP	0.000174149
GO:0022891	substrate-specific transmembrane transporter activity	MF	0.000176314
GO:0022008	neurogenesis	BP	0.00018526
GO:0005152	interleukin-1 receptor antagonist activity	MF	0.000211964
GO:0004672	protein kinase activity	MF	0.000211964
GO:0006768	biotin metabolic process	BP	0.000216355
GO:2001259	positive regulation of cation channel activity	BP	0.000216355
GO:0006886	intracellular protein transport	BP	0.000220181
GO:0006914	autophagy	BP	0.000266712
GO:0004983	neuropeptide Y receptor activity	MF	0.000291977
GO:0050427	3'-phosphoadenosine 5'-phosphosulfate metabolic process	BP	0.000300383
GO:0050793	regulation of developmental process	BP	0.000300383
GO:0089720	caspase binding	MF	0.000301208
GO:0005681	spliceosomal complex	CC	0.000307704
GO:0004104	cholinesterase activity	MF	0.000334133
GO:0061057	peptidoglycan recognition protein signaling pathway	BP	0.000334133
GO:0012506	vesicle membrane	CC	0.00034565
GO:0015939	pantothenate metabolic process	BP	0.00034565
GO:0005769	early endosome	CC	0.000357225
GO:0005700	polytene chromosome	CC	0.000399915
GO:0045177	apical part of cell	CC	0.000458645
GO:0006576	cellular biogenic amine metabolic process	BP	0.000458645
GO:0009812	flavonoid metabolic process	BP	0.000458645
GO:0018958	phenol-containing compound metabolic process	BP	0.000458645
GO:0034342	response to type III interferon	BP	0.000458645
GO:0045893	positive regulation of transcription, DNA-templated	BP	0.000458645
GO:0030507	spectrin binding	MF	0.000470961
GO:0000166	nucleotide binding	MF	0.000470961
GO:0008380	RNA splicing	BP	0.000509025
GO:0016462	pyrophosphatase activity	MF	0.000531175
GO:0014704	intercalated disc	CC	0.000531175
GO:0060857	establishment of glial blood-brain barrier	BP	0.000531175
GO:0006413	translational initiation	BP	0.000590784
GO:0032543	mitochondrial translation	BP	0.000625983
GO:0001653	peptide receptor activity	MF	0.000635227
GO:0031090	organelle membrane	CC	0.000644399
GO:0005811	lipid droplet	CC	0.000839473
GO:0005641	nuclear envelope lumen	CC	0.000845695
GO:0019372	lipoxygenase pathway	BP	0.000845695
GO:1901796	regulation of signal transduction by p53 class mediator	BP	0.000865094
GO:0000184	nuclear-transcribed mRNA catabolic process, nonsense-mediated decay	BP	0.000870037
GO:0050656	3'-phosphoadenosine 5'-phosphosulfate binding	MF	0.000941318
GO:0051279	regulation of release of sequestered calcium ion into cytosol	BP	0.000941318
GO:0086004	regulation of cardiac muscle cell contraction	BP	0.000941318
GO:1901018	positive regulation of potassium ion transmembrane transporter activity	BP	0.000941318
GO:0008093	cytoskeletal adaptor activity	MF	0.000972669
GO:0030203	glycosaminoglycan metabolic process	BP	0.000972669

[truncated: 20 more sheets: Table S22, Table S23, Table S24, Table S25, Table S26, Table S27, Table S28, Table S29, Table S30, Table S31, Table S32, Table S33, Table S34, Table S40, Table S52, Table S53, Table S54, Table S55, Table S56, Table S57]
